# Supplementary material for: Hexane-1,6-diammonium bis­(pyridine-2-carboxyl­ate)
Source: Acta Crystallogr Sect E Struct Rep Online. 2009 May 29;65(Pt 6):o1415. doi: 10.1107/S1600536809019424 (PMC2969728; doi:10.1107/S1600536809019424)
Supplement: Supplementary file 1 [file e-65-o1415-sup1.cif]

##############################################################################
###                                                                        ###
###        Electronic paper (Acta Crystallographica Section E)             ###
###                                                                        ###
##############################################################################
#                                                                            #
# This CIF contains the data in a paper accepted for publication in Acta     #
# Crystallographica Section E. It conforms to the requirements of Notes      #
# for Authors for Section E, and has been peer reviewed under the auspices   #
# of the IUCr Commission on Journals.                                        #
#                                                                            #
# Full details of the Crystallographic Information File format               #
# are given in the paper "The Crystallographic Information File (CIF):       #
# a New Standard Archive File for Crystallography" by S. R. Hall, F. H.      #
# Allen and I. D. Brown [Acta Cryst. (1991), A47, 655-685].                  #
#                                                                            #
# The current version of the core CIF dictionary is obtainable from          #
# ftp://ftp.iucr.org/pub/cif_core.dic. The current version number is 2.4.    #
#                                                                            #
# Software is freely available for graphical display of the structure(s) in  #
# this CIF.  For information consult the CIF home page http://www.iucr.org/  #
# cif/home.html                                                              #
#                                                                            #
# This file may be used for bona fide research purposes within the           #
# scientific community so long as proper attribution is given to the journal # 
# article from which it was obtained.                                        #
#                                                                            #
##############################################################################
                                             
data_global
_audit_creation_method     SHELXL-97
_journal_date_recd_electronic     2009-05-20
_journal_date_accepted     2009-05-22
_journal_name_full     'Acta Crystallographica, Section E'
_journal_year     2009
_journal_volume     65
_journal_issue      6
_journal_page_first     o1415
_journal_page_last     o1415
_journal_paper_category     QO
_journal_coeditor_code     TK2459
_publ_contact_author_name     'Dr Kwang Ha'
_publ_contact_author_address
;
School of Applied Chemical Engineering
Research Institute of Catalysis
Chonnam National University
Gwangju 500-757
Republic of Korea
;
_publ_contact_author_email     hakwang@chonnam.ac.kr
_publ_contact_author_fax     '82 62 530 1909'
_publ_contact_author_phone     '82 62 530 1901'
_publ_section_title
;
Hexane-1,6-diammonium bis(pyridine-2-carboxylate)
;
loop_
    _publ_author_name
    _publ_author_address
    'Kim, Nam-Ho'
;
School of Applied Chemical Engineering
Research Institute of Catalysis
Chonnam National University
Gwangju 500-757
Republic of Korea
;
    'Ha, Kwang'
;
School of Applied Chemical Engineering
Research Institute of Catalysis
Chonnam National University
Gwangju 500-757
Republic of Korea
;
data_I
_chemical_name_systematic
;
Hexane-1,6-diammonium bis(pyridine-2-carboxylate)
;
_chemical_name_common     ?
_chemical_formula_moiety     'C6 H18 N2 2+ , 2C6 H4 N O2 -'
_chemical_formula_sum     'C18 H26 N4 O4'
_chemical_formula_structural     ?
_chemical_formula_analytical     ?
_chemical_formula_iupac     'C6 H18 N2 2+ , 2C6 H4 N O2 -'
_chemical_formula_weight     362.43
_chemical_melting_point     ?
_symmetry_cell_setting     monoclinic
_symmetry_space_group_name_H-M     'P 21/c'
_symmetry_space_group_name_Hall     '-P 2ybc'
loop_
    _symmetry_equiv_pos_as_xyz
    'x, y, z'
    '-x, y+1/2, -z+1/2'
    '-x, -y, -z'
    'x, -y-1/2, z-1/2'
_cell_length_a     9.8182(7)
_cell_length_b     9.1569(7)
_cell_length_c     21.6423(17)
_cell_angle_alpha     90
_cell_angle_beta     99.038(2)
_cell_angle_gamma     90
_cell_volume     1921.6(3)
_cell_formula_units_Z     4
_cell_measurement_reflns_used     1472
_cell_measurement_theta_min     2.6
_cell_measurement_theta_max     24.0
_cell_measurement_temperature     296(2)
_exptl_crystal_description     block
_exptl_crystal_colour     colourless
_exptl_crystal_size_max     0.33
_exptl_crystal_size_mid     0.25
_exptl_crystal_size_min     0.18
_exptl_crystal_density_diffrn     1.253
_exptl_crystal_density_meas     ?
_exptl_crystal_density_method     'not measured'
_exptl_crystal_F_000     776
_exptl_absorpt_coefficient_mu     0.090
_exptl_absorpt_correction_type     multi-scan
_exptl_absorpt_process_details     '(SADABS; Bruker, 2000)'
_exptl_absorpt_correction_T_min     0.685
_exptl_absorpt_correction_T_max     0.984
_exptl_special_details
;
;
_diffrn_ambient_temperature     296(2)
_diffrn_radiation_type     'Mo K\a'
_diffrn_radiation_wavelength     0.71073
_diffrn_radiation_source     'fine-focus sealed tube'
_diffrn_radiation_monochromator     graphite
_diffrn_measurement_device_type     'Bruker SMART 1000 CCD'
_diffrn_measurement_method     '\f and \w'
_diffrn_detector_area_resol_mean     ?
_diffrn_reflns_number     13964
_diffrn_reflns_av_R_equivalents     0.089
_diffrn_reflns_av_sigmaI/netI     0.111
_diffrn_reflns_theta_min     1.9
_diffrn_reflns_theta_max     28.29
_diffrn_reflns_theta_full     28.3
_diffrn_measured_fraction_theta_max     0.997
_diffrn_measured_fraction_theta_full     0.997
_diffrn_reflns_limit_h_min     -13
_diffrn_reflns_limit_h_max     13
_diffrn_reflns_limit_k_min     -12
_diffrn_reflns_limit_k_max     12
_diffrn_reflns_limit_l_min     -21
_diffrn_reflns_limit_l_max     28
_diffrn_standards_number     0
_diffrn_standards_interval_count     0
_diffrn_standards_interval_time     0
_diffrn_standards_decay_%     0
_refine_special_details
;
Refinement of <i>F</i>^2^ against ALL reflections. The weighted <i>R</i>-factor
<i>wR</i> and goodness of fit <i>S</i> are based on <i>F</i>^2^, conventional
<i>R</i>-factors <i>R</i> are based on <i>F</i>, with <i>F</i> set to zero for
negative <i>F</i>^2^. The threshold expression of <i>F</i>^2^ >
\s(<i>F</i>^2^) is used only for calculating <i>R</i>-factors(gt) <i>etc</i>.
and is not relevant to the choice of reflections for refinement.
<i>R</i>-factors based on <i>F</i>^2^ are statistically about twice as large
as those based on <i>F</i>, and <i>R</i>- factors based on ALL data will be
even larger.
;
_reflns_number_total     4752
_reflns_number_gt     1740
_reflns_threshold_expression     I>2\s(I)
_refine_ls_structure_factor_coef     Fsqd
_refine_ls_matrix_type     full
_refine_ls_R_factor_all     0.190
_refine_ls_R_factor_gt     0.057
_refine_ls_wR_factor_gt     0.085
_refine_ls_wR_factor_ref     0.124
_refine_ls_goodness_of_fit_ref     0.93
_refine_ls_restrained_S_all     0.93
_refine_ls_number_reflns     4752
_refine_ls_number_parameters     339
_refine_ls_number_restraints     0
_refine_ls_hydrogen_treatment     refall
_refine_ls_weighting_scheme     calc
_refine_ls_weighting_details
               'calc w = 1/[\s^2^(Fo^2^)+(0.0318P)^2^] where P=(Fo^2^+2Fc^2^)/3'
_atom_sites_solution_hydrogens     geom
_atom_sites_solution_primary     direct
_atom_sites_solution_secondary     difmap
_refine_ls_shift/su_max     ?
_refine_ls_shift/su_max_lt     0.001
_refine_ls_shift/su_mean     0.000
_refine_diff_density_max     0.15
_refine_diff_density_min     -0.15
_refine_ls_extinction_method     none
_refine_ls_extinction_coef     ?
loop_
    _atom_type_symbol
    _atom_type_description
    _atom_type_scat_dispersion_real
    _atom_type_scat_dispersion_imag
    _atom_type_scat_source
    'C' 'C' 0.0033 0.0016
                         'International Tables Vol C Tables 4.2.6.8 and 6.1.1.4'
    'H' 'H' 0.0000 0.0000
                         'International Tables Vol C Tables 4.2.6.8 and 6.1.1.4'
    'N' 'N' 0.0061 0.0033
                         'International Tables Vol C Tables 4.2.6.8 and 6.1.1.4'
    'O' 'O' 0.0106 0.0060
                         'International Tables Vol C Tables 4.2.6.8 and 6.1.1.4'
_computing_data_collection     'SMART (Bruker, 2000)'
_computing_cell_refinement     'SAINT (Bruker, 2000)'
_computing_data_reduction     'SAINT (Bruker, 2000)'
_computing_structure_solution     'SHELXS97 (Sheldrick, 2008)'
_computing_structure_refinement     'SHELXL97 (Sheldrick, 2008)'
_computing_molecular_graphics
                              'ORTEP-3 (Farrugia, 1997) and PLATON (Spek, 2009)'
_computing_publication_material     'SHELXL97 (Sheldrick, 2008)'
loop_
    _atom_site_type_symbol
    _atom_site_label
    _atom_site_fract_x
    _atom_site_fract_y
    _atom_site_fract_z
    _atom_site_U_iso_or_equiv
    _atom_site_adp_type
    _atom_site_calc_flag
    _atom_site_refinement_flags
    _atom_site_occupancy
    _atom_site_disorder_assembly
    _atom_site_disorder_group
    O O1 0.39197(19) 0.3983(2) 0.43294(9) 0.0607(6) Uani d . 1 . .
    O O2 0.3440(2) 0.1705(2) 0.40142(11) 0.0809(7) Uani d . 1 . .
    N N1 0.5671(2) 0.4287(2) 0.34905(10) 0.0514(6) Uani d . 1 . .
    C C1 0.6534(3) 0.4405(4) 0.30699(15) 0.0632(9) Uani d . 1 . .
    H H1 0.704(3) 0.538(3) 0.3085(12) 0.078(10) Uiso d . 1 . .
    C C2 0.6711(3) 0.3335(4) 0.26461(16) 0.0684(9) Uani d . 1 . .
    H H2 0.739(3) 0.351(3) 0.2336(14) 0.100(11) Uiso d . 1 . .
    C C3 0.5975(4) 0.2072(4) 0.26545(16) 0.0702(10) Uani d . 1 . .
    H H3 0.605(3) 0.128(3) 0.2356(13) 0.080(10) Uiso d . 1 . .
    C C4 0.5110(3) 0.1905(3) 0.30952(14) 0.0586(8) Uani d . 1 . .
    H H4 0.458(2) 0.099(3) 0.3141(12) 0.061(8) Uiso d . 1 . .
    C C5 0.4980(3) 0.3030(3) 0.35030(12) 0.0428(6) Uani d . 1 . .
    C C6 0.4034(3) 0.2901(3) 0.39927(14) 0.0508(7) Uani d . 1 . .
    O O3 0.1328(2) 0.4425(2) 0.07130(9) 0.0654(6) Uani d . 1 . .
    O O4 0.2162(2) 0.2478(2) 0.12601(10) 0.0760(7) Uani d . 1 . .
    N N2 0.0026(2) 0.5187(3) 0.16852(11) 0.0617(7) Uani d . 1 . .
    C C7 -0.0394(4) 0.5760(4) 0.21915(18) 0.0749(10) Uani d . 1 . .
    H H7 -0.127(3) 0.630(3) 0.2088(13) 0.084(10) Uiso d . 1 . .
    C C8 0.0265(4) 0.5565(4) 0.27899(17) 0.0718(10) Uani d . 1 . .
    H H8 -0.010(3) 0.603(3) 0.3131(14) 0.080(10) Uiso d . 1 . .
    C C9 0.1416(4) 0.4708(4) 0.28807(15) 0.0653(9) Uani d . 1 . .
    H H9 0.195(3) 0.456(3) 0.3287(12) 0.066(9) Uiso d . 1 . .
    C C10 0.1851(3) 0.4064(3) 0.23713(14) 0.0545(8) Uani d . 1 . .
    H H10 0.268(3) 0.344(3) 0.2409(13) 0.083(10) Uiso d . 1 . .
    C C11 0.1141(3) 0.4333(3) 0.17813(13) 0.0443(7) Uani d . 1 . .
    C C12 0.1582(3) 0.3693(3) 0.12002(14) 0.0479(7) Uani d . 1 . .
    N N3 0.4265(3) 0.1748(3) 0.06174(13) 0.0505(7) Uani d . 1 . .
    H H3A 0.334(3) 0.200(3) 0.0800(14) 0.114(12) Uiso d . 1 . .
    H H3B 0.467(3) 0.090(3) 0.0830(15) 0.095(12) Uiso d . 1 . .
    H H3C 0.415(3) 0.154(3) 0.0194(16) 0.092(12) Uiso d . 1 . .
    N N4 1.1032(3) 0.3355(3) -0.04832(13) 0.0487(6) Uani d . 1 . .
    H H4A 1.046(3) 0.403(3) -0.0754(12) 0.068(10) Uiso d . 1 . .
    H H4B 1.117(3) 0.372(3) -0.0007(16) 0.099(11) Uiso d . 1 . .
    H H4C 1.196(4) 0.333(3) -0.0672(15) 0.126(13) Uiso d . 1 . .
    C C13 0.5150(3) 0.3063(4) 0.07920(18) 0.0655(9) Uani d . 1 . .
    H H13A 0.500(3) 0.334(3) 0.1259(15) 0.101(11) Uiso d . 1 . .
    H H13B 0.475(3) 0.388(3) 0.0459(14) 0.099(11) Uiso d . 1 . .
    C C14 0.6652(4) 0.2789(4) 0.07806(17) 0.0676(10) Uani d . 1 . .
    H H14A 0.718(3) 0.372(3) 0.0970(13) 0.086(10) Uiso d . 1 . .
    H H14B 0.697(3) 0.194(3) 0.1038(14) 0.090(12) Uiso d . 1 . .
    C C15 0.6995(3) 0.2449(4) 0.01361(16) 0.0600(9) Uani d . 1 . .
    H H15A 0.654(3) 0.150(3) -0.0029(13) 0.073(9) Uiso d . 1 . .
    H H15B 0.654(3) 0.336(3) -0.0184(14) 0.100(11) Uiso d . 1 . .
    C C16 0.8544(3) 0.2304(4) 0.01326(16) 0.0578(8) Uani d . 1 . .
    H H16A 0.895(3) 0.153(3) 0.0455(12) 0.072(9) Uiso d . 1 . .
    H H16B 0.898(2) 0.328(3) 0.0250(12) 0.070(9) Uiso d . 1 . .
    C C17 0.8877(3) 0.1893(4) -0.05053(16) 0.0623(9) Uani d . 1 . .
    H H17A 0.841(3) 0.261(3) -0.0839(13) 0.075(10) Uiso d . 1 . .
    H H17B 0.851(3) 0.083(3) -0.0641(14) 0.103(11) Uiso d . 1 . .
    C C18 1.0393(4) 0.1871(4) -0.05523(19) 0.0660(9) Uani d . 1 . .
    H H18A 1.054(3) 0.150(3) -0.1001(15) 0.110(12) Uiso d . 1 . .
    H H18B 1.088(3) 0.123(3) -0.0212(15) 0.102(13) Uiso d . 1 . .
loop_
    _atom_site_aniso_label
    _atom_site_aniso_U_11
    _atom_site_aniso_U_22
    _atom_site_aniso_U_33
    _atom_site_aniso_U_12
    _atom_site_aniso_U_13
    _atom_site_aniso_U_23
    O1 0.0655(13) 0.0674(13) 0.0506(12) 0.0062(11) 0.0135(11) -0.0096(11)
    O2 0.0771(15) 0.0718(15) 0.1046(19) -0.0218(12) 0.0482(14) -0.0166(14)
    N1 0.0577(15) 0.0545(15) 0.0435(14) -0.0030(12) 0.0132(12) -0.0014(12)
    C1 0.077(2) 0.062(2) 0.053(2) -0.0093(19) 0.0165(19) -0.0003(19)
    C2 0.069(2) 0.079(3) 0.062(2) -0.006(2) 0.0240(19) -0.007(2)
    C3 0.083(2) 0.071(2) 0.061(2) 0.008(2) 0.026(2) -0.019(2)
    C4 0.065(2) 0.0547(19) 0.058(2) -0.0009(17) 0.0143(17) -0.0086(18)
    C5 0.0387(15) 0.0484(16) 0.0397(16) 0.0027(14) 0.0009(13) 0.0009(15)
    C6 0.0406(17) 0.0568(19) 0.0536(19) 0.0032(16) 0.0037(15) -0.0004(17)
    O3 0.0893(16) 0.0646(13) 0.0413(12) 0.0046(11) 0.0075(11) 0.0000(12)
    O4 0.0864(16) 0.0717(14) 0.0775(16) 0.0331(13) 0.0361(13) 0.0103(13)
    N2 0.0638(17) 0.0723(17) 0.0496(16) 0.0235(14) 0.0108(14) 0.0054(14)
    C7 0.076(3) 0.083(3) 0.066(2) 0.031(2) 0.014(2) 0.005(2)
    C8 0.088(3) 0.073(2) 0.060(2) 0.010(2) 0.029(2) -0.002(2)
    C9 0.077(3) 0.077(2) 0.041(2) -0.001(2) 0.0073(19) 0.007(2)
    C10 0.0522(19) 0.062(2) 0.0489(19) 0.0088(16) 0.0048(17) 0.0112(18)
    C11 0.0437(17) 0.0441(16) 0.0447(17) 0.0016(14) 0.0055(14) 0.0061(15)
    C12 0.0424(17) 0.0504(18) 0.0510(19) -0.0023(14) 0.0073(15) 0.0037(16)
    N3 0.0516(16) 0.0521(16) 0.0487(17) 0.0030(14) 0.0111(14) 0.0051(15)
    N4 0.0480(15) 0.0531(16) 0.0445(15) 0.0048(13) 0.0060(14) 0.0050(14)
    C13 0.066(2) 0.055(2) 0.079(3) -0.0051(18) 0.021(2) -0.008(2)
    C14 0.063(2) 0.070(2) 0.072(3) -0.010(2) 0.016(2) -0.013(2)
    C15 0.052(2) 0.066(2) 0.063(2) -0.0077(18) 0.0128(18) 0.000(2)
    C16 0.052(2) 0.058(2) 0.064(2) -0.0051(17) 0.0086(17) 0.0004(19)
    C17 0.059(2) 0.069(2) 0.061(2) -0.0086(19) 0.0140(18) -0.008(2)
    C18 0.069(2) 0.060(2) 0.074(3) -0.0004(19) 0.025(2) -0.010(2)
_geom_special_details
;
All e.s.d.'s (except the e.s.d. in the dihedral angle between two l.s. planes)
are estimated using the full covariance matrix. The cell e.s.d.'s are taken
into account individually in the estimation of e.s.d.'s in distances, angles
and torsion angles; correlations between e.s.d.'s in cell parameters are only
used when they are defined by crystal symmetry. An approximate (isotropic)
treatment of cell e.s.d.'s is used for estimating e.s.d.'s involving l.s.
planes.
;
loop_
    _geom_bond_atom_site_label_1
    _geom_bond_atom_site_label_2
    _geom_bond_site_symmetry_2
    _geom_bond_distance
    _geom_bond_publ_flag
    O1 C6 . 1.245(3) ?
    O2 C6 . 1.245(3) ?
    N1 C5 . 1.339(3) ?
    N1 C1 . 1.341(3) ?
    C1 C2 . 1.371(4) ?
    C1 H1 . 1.02(3) ?
    C2 C3 . 1.365(4) ?
    C2 H2 . 1.03(3) ?
    C3 C4 . 1.381(4) ?
    C3 H3 . 0.98(3) ?
    C4 C5 . 1.375(3) ?
    C4 H4 . 1.00(2) ?
    C5 C6 . 1.520(3) ?
    O3 C12 . 1.241(3) ?
    O4 C12 . 1.247(3) ?
    N2 C11 . 1.335(3) ?
    N2 C7 . 1.337(4) ?
    C7 C8 . 1.365(4) ?
    C7 H7 . 0.99(3) ?
    C8 C9 . 1.365(4) ?
    C8 H8 . 0.97(3) ?
    C9 C10 . 1.376(4) ?
    C9 H9 . 0.96(3) ?
    C10 C11 . 1.378(4) ?
    C10 H10 . 0.99(3) ?
    C11 C12 . 1.512(4) ?
    N3 C13 . 1.498(4) ?
    N3 H3A . 1.07(3) ?
    N3 H3B . 0.96(3) ?
    N3 H3C . 0.92(3) ?
    N4 C18 . 1.495(4) ?
    N4 H4A . 0.97(3) ?
    N4 H4B . 1.07(3) ?
    N4 H4C . 1.05(3) ?
    C13 C14 . 1.500(4) ?
    C13 H13A . 1.08(3) ?
    C13 H13B . 1.07(3) ?
    C14 C15 . 1.518(4) ?
    C14 H14A . 1.05(3) ?
    C14 H14B . 0.98(3) ?
    C15 C16 . 1.528(4) ?
    C15 H15A . 1.01(3) ?
    C15 H15B . 1.13(3) ?
    C16 C17 . 1.515(4) ?
    C16 H16A . 1.03(3) ?
    C16 H16B . 1.01(3) ?
    C17 C18 . 1.508(4) ?
    C17 H17A . 1.03(3) ?
    C17 H17B . 1.06(3) ?
    C18 H18A . 1.06(3) ?
    C18 H18B . 1.01(3) ?
loop_
    _geom_angle_atom_site_label_1
    _geom_angle_atom_site_label_2
    _geom_angle_atom_site_label_3
    _geom_angle_site_symmetry_1
    _geom_angle_site_symmetry_3
    _geom_angle
    _geom_angle_publ_flag
    C5 N1 C1 . . 117.3(3) ?
    N1 C1 C2 . . 123.8(3) ?
    N1 C1 H1 . . 114.0(15) ?
    C2 C1 H1 . . 122.2(15) ?
    C3 C2 C1 . . 118.2(3) ?
    C3 C2 H2 . . 122.6(17) ?
    C1 C2 H2 . . 119.1(17) ?
    C2 C3 C4 . . 119.1(3) ?
    C2 C3 H3 . . 121.3(16) ?
    C4 C3 H3 . . 119.6(16) ?
    C5 C4 C3 . . 119.3(3) ?
    C5 C4 H4 . . 117.4(15) ?
    C3 C4 H4 . . 123.3(15) ?
    N1 C5 C4 . . 122.2(3) ?
    N1 C5 C6 . . 116.6(2) ?
    C4 C5 C6 . . 121.2(3) ?
    O2 C6 O1 . . 126.3(3) ?
    O2 C6 C5 . . 115.8(3) ?
    O1 C6 C5 . . 117.9(3) ?
    C11 N2 C7 . . 116.9(3) ?
    N2 C7 C8 . . 124.4(3) ?
    N2 C7 H7 . . 112.3(17) ?
    C8 C7 H7 . . 123.2(17) ?
    C9 C8 C7 . . 118.0(3) ?
    C9 C8 H8 . . 122.6(17) ?
    C7 C8 H8 . . 119.4(17) ?
    C8 C9 C10 . . 119.0(3) ?
    C8 C9 H9 . . 122.0(16) ?
    C10 C9 H9 . . 118.9(16) ?
    C9 C10 C11 . . 119.4(3) ?
    C9 C10 H10 . . 122.4(17) ?
    C11 C10 H10 . . 118.2(17) ?
    N2 C11 C10 . . 122.2(3) ?
    N2 C11 C12 . . 115.7(3) ?
    C10 C11 C12 . . 122.2(3) ?
    O3 C12 O4 . . 126.7(3) ?
    O3 C12 C11 . . 116.8(3) ?
    O4 C12 C11 . . 116.5(3) ?
    C13 N3 H3A . . 103.1(16) ?
    C13 N3 H3B . . 110.6(18) ?
    H3A N3 H3B . . 108(2) ?
    C13 N3 H3C . . 113.2(19) ?
    H3A N3 H3C . . 115(3) ?
    H3B N3 H3C . . 107(3) ?
    C18 N4 H4A . . 108.7(15) ?
    C18 N4 H4B . . 111.5(16) ?
    H4A N4 H4B . . 111(2) ?
    C18 N4 H4C . . 108.3(18) ?
    H4A N4 H4C . . 104(2) ?
    H4B N4 H4C . . 113(2) ?
    N3 C13 C14 . . 113.3(3) ?
    N3 C13 H13A . . 105.3(16) ?
    C14 C13 H13A . . 109.7(16) ?
    N3 C13 H13B . . 104.9(16) ?
    C14 C13 H13B . . 111.3(16) ?
    H13A C13 H13B . . 112(2) ?
    C13 C14 C15 . . 114.2(3) ?
    C13 C14 H14A . . 106.5(15) ?
    C15 C14 H14A . . 111.1(15) ?
    C13 C14 H14B . . 110.6(18) ?
    C15 C14 H14B . . 105.3(18) ?
    H14A C14 H14B . . 109(2) ?
    C14 C15 C16 . . 112.8(3) ?
    C14 C15 H15A . . 110.5(15) ?
    C16 C15 H15A . . 108.0(15) ?
    C14 C15 H15B . . 106.8(15) ?
    C16 C15 H15B . . 111.0(14) ?
    H15A C15 H15B . . 108(2) ?
    C17 C16 C15 . . 112.5(3) ?
    C17 C16 H16A . . 109.2(14) ?
    C15 C16 H16A . . 109.9(14) ?
    C17 C16 H16B . . 107.8(15) ?
    C15 C16 H16B . . 107.9(14) ?
    H16A C16 H16B . . 110(2) ?
    C18 C17 C16 . . 114.9(3) ?
    C18 C17 H17A . . 107.2(15) ?
    C16 C17 H17A . . 110.3(15) ?
    C18 C17 H17B . . 105.3(16) ?
    C16 C17 H17B . . 111.6(16) ?
    H17A C17 H17B . . 107(2) ?
    N4 C18 C17 . . 112.6(3) ?
    N4 C18 H18A . . 105.7(17) ?
    C17 C18 H18A . . 110.1(17) ?
    N4 C18 H18B . . 108.5(18) ?
    C17 C18 H18B . . 108.7(18) ?
    H18A C18 H18B . . 111(2) ?
loop_
    _geom_torsion_atom_site_label_1
    _geom_torsion_atom_site_label_2
    _geom_torsion_atom_site_label_3
    _geom_torsion_atom_site_label_4
    _geom_torsion_site_symmetry_1
    _geom_torsion_site_symmetry_2
    _geom_torsion_site_symmetry_3
    _geom_torsion_site_symmetry_4
    _geom_torsion
    _geom_torsion_publ_flag
    C5 N1 C1 C2 . . . . 2.0(4) ?
    N1 C1 C2 C3 . . . . -0.5(5) ?
    C1 C2 C3 C4 . . . . -1.4(5) ?
    C2 C3 C4 C5 . . . . 1.8(5) ?
    C1 N1 C5 C4 . . . . -1.5(4) ?
    C1 N1 C5 C6 . . . . 178.6(2) ?
    C3 C4 C5 N1 . . . . -0.3(4) ?
    C3 C4 C5 C6 . . . . 179.6(3) ?
    N1 C5 C6 O2 . . . . -177.3(3) ?
    C4 C5 C6 O2 . . . . 2.8(4) ?
    N1 C5 C6 O1 . . . . 2.9(4) ?
    C4 C5 C6 O1 . . . . -177.0(3) ?
    C11 N2 C7 C8 . . . . 2.2(5) ?
    N2 C7 C8 C9 . . . . -1.2(6) ?
    C7 C8 C9 C10 . . . . -0.9(5) ?
    C8 C9 C10 C11 . . . . 1.9(5) ?
    C7 N2 C11 C10 . . . . -1.1(4) ?
    C7 N2 C11 C12 . . . . 179.5(3) ?
    C9 C10 C11 N2 . . . . -0.9(4) ?
    C9 C10 C11 C12 . . . . 178.5(3) ?
    N2 C11 C12 O3 . . . . 30.2(3) ?
    C10 C11 C12 O3 . . . . -149.2(3) ?
    N2 C11 C12 O4 . . . . -149.6(2) ?
    C10 C11 C12 O4 . . . . 31.0(4) ?
    N3 C13 C14 C15 . . . . 64.9(4) ?
    C13 C14 C15 C16 . . . . 175.1(3) ?
    C14 C15 C16 C17 . . . . 177.3(3) ?
    C15 C16 C17 C18 . . . . 174.6(3) ?
    C16 C17 C18 N4 . . . . -66.6(4) ?
loop_
    _geom_hbond_atom_site_label_D
    _geom_hbond_atom_site_label_H
    _geom_hbond_atom_site_label_A
    _geom_hbond_site_symmetry_A
    _geom_hbond_distance_DH
    _geom_hbond_distance_HA
    _geom_hbond_distance_DA
    _geom_hbond_angle_DHA
    N3 H3A O4 . 1.07(3) 1.70(3) 2.747(3) 165(3)
    N3 H3B O1 2_645 0.96(3) 2.29(3) 3.088(3) 140(2)
    N3 H3B N1 2_645 0.96(3) 2.15(3) 2.962(3) 142(2)
    N3 H3C O1 4_565 0.92(3) 1.91(3) 2.835(3) 177(3)
    N4 H4A O3 3_665 0.97(3) 2.27(3) 3.064(3) 139(2)
    N4 H4A N2 3_665 0.97(3) 2.12(3) 2.963(3) 144(2)
    N4 H4B O3 1_655 1.07(3) 1.67(3) 2.740(3) 175(3)
    N4 H4C O2 4_665 1.05(3) 1.70(4) 2.754(3) 179(3)
    C1 H1 O4 2_655 1.02(3) 2.45(3) 3.328(4) 145(2)
    C16 H16B O3 1_655 1.01(3) 2.58(3) 3.426(4) 140.8(18)
