# Supplementary material for: Hexane-1,6-diammonium bis­(pyridine-2-carboxyl­ate)
Source: Acta Crystallogr Sect E Struct Rep Online. 2009 May 29;65(Pt 6):o1415. doi: 10.1107/S1600536809019424 (PMC2969728; doi:10.1107/S1600536809019424)
Supplement: Supplementary file 2 [file e-65-o1415-Isup2.hkl]

# 
# h,k,l, Fc-squared, Fo-squared, sigma(Fo-squared) and status flag 
# 
data_I
_shelx_title ' (C6H18N2)(C6H4NO2)2' 
_shelx_refln_list_code          4 
_shelx_F_calc_maximum      186.93 
_exptl_crystal_F_000       776.00 
_reflns_d_resolution_high  0.7498 
 
loop_ 
 _symmetry_equiv_pos_as_xyz 
 'x, y, z' 
 '-x, y+1/2, -z+1/2' 
 '-x, -y, -z' 
 'x, -y-1/2, z-1/2' 
 
_cell_length_a     9.8182 
_cell_length_b     9.1569 
_cell_length_c    21.6423 
_cell_angle_alpha  90.000 
_cell_angle_beta   99.038 
_cell_angle_gamma  90.000 
 
_shelx_F_squared_multiplier     1.000 
 
loop_ 
 _refln_index_h 
 _refln_index_k 
 _refln_index_l 
 _refln_F_squared_calc 
 _refln_F_squared_meas 
 _refln_F_squared_sigma 
 _refln_observed_status 
   1   0   0      104.22      109.53      6.66 o 
   2   0   0     7071.39     6897.22    146.28 o 
   3   0   0      317.07      310.22     21.63 o 
   4   0   0     4854.90     4919.75    123.62 o 
   5   0   0       18.83       35.15     13.83 o 
   6   0   0     1102.54     1243.37     59.04 o 
   7   0   0      174.98      170.94     29.22 o 
   8   0   0      164.91      152.59     21.88 o 
   9   0   0       18.91       15.63     10.44 o 
  10   0   0       80.96       98.63     20.31 o 
  11   0   0      106.45      145.94     25.00 o 
  12   0   0       23.54       18.86     27.76 o 
   1   1   0      836.19      888.45     11.56 o 
   2   1   0     2699.14     2697.38     36.81 o 
   3   1   0     1045.54     1010.75     21.17 o 
   4   1   0     1294.84     1236.15     33.55 o 
   5   1   0      211.00      204.60     12.96 o 
   6   1   0      936.64      918.89     27.12 o 
   7   1   0      168.56      159.03     16.22 o 
   8   1   0       33.89       40.57      9.94 o 
   9   1   0       17.44        9.90      7.70 o 
  10   1   0        0.59      -10.96     10.96 o 
  11   1   0        0.00      -10.94     10.94 o 
  12   1   0        7.07       -6.93     26.32 o 
   0   2   0    10327.21    10044.82     96.68 o 
   1   2   0    12064.98    11721.66    101.82 o 
   2   2   0      753.41      762.12     14.47 o 
   3   2   0      199.13      197.42     11.66 o 
   4   2   0        7.65        9.13      5.23 o 
   5   2   0      752.70      756.03     20.28 o 
   6   2   0        2.05       -3.92      6.15 o 
   7   2   0      305.74      310.05     28.46 o 
   8   2   0        7.87       20.29      9.25 o 
   9   2   0       29.67       27.71      9.81 o 
  10   2   0       45.66       81.45     20.80 o 
  11   2   0       75.46       72.94     23.01 o 
  12   2   0       11.11       36.17     19.06 o 
   1   3   0     3865.24     3759.18     35.23 o 
   2   3   0     2878.56     2751.31     34.86 o 
   3   3   0     1056.12     1085.12     20.37 o 
   4   3   0        6.72       -3.38      4.33 o 
   5   3   0     1464.13     1484.89     30.10 o 
   6   3   0      532.66      539.55     20.05 o 
   7   3   0        3.00       10.12      8.31 o 
   8   3   0       55.57       70.38     14.98 o 
   9   3   0       16.72        8.62     14.01 o 
  10   3   0       12.28       27.55     36.57 o 
  11   3   0       15.52       15.98     16.03 o 
  12   3   0        6.22       27.29     20.14 o 
   0   4   0        0.17       -0.63      6.76 o 
   1   4   0      123.73      124.34      7.69 o 
   2   4   0      186.80      197.11     10.04 o 
   3   4   0        5.31        3.39      5.63 o 
   4   4   0      566.08      592.00     17.64 o 
   5   4   0        1.85        9.20      7.07 o 
   6   4   0       72.18       76.42     11.16 o 
   7   4   0       16.42        4.76     11.80 o 
   8   4   0       11.29        0.44     14.74 o 
   9   4   0        6.80       11.86     14.16 o 
  10   4   0        9.12        8.55     16.33 o 
  11   4   0       18.35      -14.82     42.65 o 
  12   4   0        0.83       -9.35     14.19 o 
   1   5   0       71.55       86.27      8.86 o 
   2   5   0      992.40      967.47     20.95 o 
   3   5   0      332.25      345.29     14.13 o 
   4   5   0       55.10       67.33      9.60 o 
   5   5   0        2.33        2.79      6.96 o 
   6   5   0        0.44       12.09     19.54 o 
   7   5   0       86.26       69.18     16.44 o 
   8   5   0       42.27       33.98     18.05 o 
   9   5   0        0.01       -1.37     15.08 o 
  10   5   0        0.30       21.14     16.45 o 
  11   5   0       18.36      -13.06     13.06 o 
   0   6   0       17.53       21.70     11.73 o 
   1   6   0       61.06       59.88      9.62 o 
   2   6   0      422.46      379.31     15.94 o 
   3   6   0       30.86       39.46      9.90 o 
   4   6   0       13.44       12.29      8.00 o 
   5   6   0      175.94      170.30     16.89 o 
   6   6   0       15.87       17.55     11.93 o 
   7   6   0       20.27       27.12     27.06 o 
   8   6   0       29.03       46.76     21.41 o 
   9   6   0        3.23        2.36     14.63 o 
  10   6   0        1.25       -1.89      7.22 o 
  11   6   0        1.68       -5.12     15.22 o 
   1   7   0        4.14       12.53      8.48 o 
   2   7   0       12.17       -0.49      9.06 o 
   3   7   0       35.98       36.47      9.82 o 
   4   7   0       71.44       61.90     13.10 o 
   5   7   0        9.41       10.13     10.31 o 
   6   7   0      102.51      102.33     14.81 o 
   7   7   0        1.72        2.27     12.80 o 
   8   7   0        6.93       12.76     15.10 o 
   9   7   0        6.06       13.30     10.84 o 
  10   7   0        8.43       12.43     17.72 o 
   0   8   0      802.62      751.51     33.15 o 
   1   8   0       81.72       89.22     13.26 o 
   2   8   0      511.47      536.08     24.07 o 
   3   8   0       11.05       -2.57     11.62 o 
   4   8   0        7.34       10.47     10.79 o 
   5   8   0      110.66      110.85     15.68 o 
   6   8   0        4.10        8.26     10.73 o 
   7   8   0       15.14       32.39     15.72 o 
   8   8   0        5.29       -0.11     13.80 o 
   9   8   0        4.99       -8.01     14.02 o 
   1   9   0        0.18        2.55      9.86 o 
   2   9   0        4.60       22.23     12.85 o 
   3   9   0        0.77       16.79     12.59 o 
   4   9   0       40.84       67.74     16.57 o 
   5   9   0        2.24       13.06     14.46 o 
   6   9   0        8.92        3.94     12.17 o 
   7   9   0        1.98       12.31     16.69 o 
   8   9   0       12.11       -1.97     16.99 o 
   0  10   0        1.68       -2.73     14.30 o 
   1  10   0       73.72       86.96     18.19 o 
   2  10   0       80.48       94.41     19.57 o 
   3  10   0        5.73       16.59     13.76 o 
   4  10   0       26.78       10.04     13.53 o 
   5  10   0        2.89        7.01     16.86 o 
   6  10   0        1.73       10.08     18.74 o 
   7  10   0        3.06      -24.58     27.14 o 
   1  11   0        0.27       -7.90     15.23 o 
   2  11   0       24.37        9.49     10.08 o 
   3  11   0        2.48       24.05     13.72 o 
   4  11   0        0.33       33.40     14.63 o 
   5  11   0        0.28        8.95     15.66 o 
   0  12   0        1.75       67.77     35.09 o 
   1  12   0        1.80       37.36     16.08 o 
   2  12   0        2.07       40.37     24.69 o 
 -12   1   1        1.20      -12.31     16.02 o 
 -11   1   1       51.79       51.56     14.91 o 
 -10   1   1        8.77        5.88      9.91 o 
  -9   1   1       42.62       43.08     11.15 o 
  -8   1   1      334.51      322.92     16.40 o 
  -7   1   1       75.84       78.87      9.58 o 
  -6   1   1      299.51      301.44     14.37 o 
  -5   1   1     1678.80     1695.18     30.56 o 
  -4   1   1      663.30      602.90     15.54 o 
  -3   1   1      214.96      201.80     12.80 o 
  -2   1   1     5163.97     5147.50     48.39 o 
  -1   1   1     7350.10     7485.31     65.19 o 
   0   1   1       34.70       39.51      2.41 o 
   1   1   1     1778.23     1707.74     21.14 o 
   2   1   1     9019.28     9118.42    123.99 o 
   3   1   1      643.23      614.73     16.65 o 
   4   1   1      678.28      679.76     19.09 o 
   5   1   1       69.15       73.96      9.70 o 
   6   1   1      411.45      449.34     33.87 o 
   7   1   1       35.30       40.87     10.46 o 
   8   1   1        6.49        3.18      9.03 o 
   9   1   1        3.24       17.86      8.23 o 
  10   1   1        2.30       10.07     10.68 o 
  11   1   1        5.26       10.06     11.86 o 
  12   1   1        2.06       -5.50     24.82 o 
 -12   2   1        1.66       -0.01     14.34 o 
 -11   2   1        0.28       -3.28     15.68 o 
 -10   2   1        3.02      -11.33     23.37 o 
  -9   2   1       24.82        7.21      8.77 o 
  -8   2   1       78.37       95.13     11.13 o 
  -7   2   1       21.11       29.38      7.78 o 
  -6   2   1      854.03      933.83     28.83 o 
  -5   2   1      502.56      516.63     16.97 o 
  -4   2   1     2134.26     2205.95     34.19 o 
  -3   2   1     1659.93     1643.61     23.94 o 
  -2   2   1    14586.25    14518.35    125.37 o 
  -1   2   1     3233.01     3182.34     30.84 o 
   0   2   1     3243.92     3107.25     32.89 o 
   1   2   1      391.95      386.30      9.51 o 
   2   2   1     1216.96     1164.01     27.51 o 
   3   2   1     1249.09     1228.44     24.28 o 
   4   2   1      125.25      117.26      9.55 o 
   5   2   1     1304.48     1330.77     55.44 o 
   6   2   1      213.37      197.05     14.61 o 
   7   2   1        0.21        2.13      7.57 o 
   8   2   1       86.36       81.86     12.14 o 
   9   2   1        6.50       -7.04     12.06 o 
  10   2   1        6.03       24.29     15.30 o 
  11   2   1        3.98        4.55     15.03 o 
  12   2   1       23.86       16.20     15.69 o 
 -12   3   1        2.20        2.55     16.99 o 
 -11   3   1       12.98       24.31     16.38 o 
 -10   3   1       88.93       50.25     29.86 o 
  -9   3   1        1.20       -2.14     13.21 o 
  -8   3   1       77.97      111.15     24.14 o 
  -7   3   1      299.78      297.98     14.84 o 
  -6   3   1      580.06      596.72     21.20 o 
  -5   3   1       37.90       36.53      8.10 o 
  -4   3   1      337.04      337.31     12.92 o 
  -3   3   1       32.84       26.00      5.91 o 
  -2   3   1     1779.15     1728.73     26.37 o 
  -1   3   1     1479.94     1515.69     21.17 o 
   0   3   1      198.33      188.80      7.90 o 
   1   3   1       18.34        7.87      4.59 o 
   2   3   1      147.73      145.60      9.57 o 
   3   3   1       17.78       19.38      4.90 o 
   4   3   1      259.38      244.55     17.18 o 
   5   3   1     1183.22     1214.86     26.87 o 
   6   3   1       13.51       15.10      7.95 o 
   7   3   1      138.78      170.01     13.91 o 
   8   3   1       64.63       75.27     14.64 o 
   9   3   1       11.65      -12.70     12.70 o 
  10   3   1        4.78       54.34     18.83 o 
  11   3   1       17.68       15.23     17.72 o 
  12   3   1       12.31       36.02     31.26 o 
 -12   4   1        0.31      -11.93     11.93 o 
 -11   4   1       22.03       15.33     33.17 o 
 -10   4   1        7.04       41.23     18.17 o 
  -9   4   1       36.10       21.70     17.98 o 
  -8   4   1       57.44       39.23     19.07 o 
  -7   4   1       19.63       24.14     10.12 o 
  -6   4   1       74.29       68.52     11.01 o 
  -5   4   1      214.57      216.08     13.19 o 
  -4   4   1      524.66      546.47     17.76 o 
  -3   4   1     2589.24     2525.52     37.06 o 
  -2   4   1       83.45       84.01     10.92 o 
  -1   4   1      943.40      943.97     16.63 o 
   0   4   1      784.23      770.73     14.70 o 
   1   4   1      423.60      435.31     11.78 o 
   2   4   1     1213.87     1196.81     20.78 o 
   3   4   1       77.40       75.41      7.27 o 
   4   4   1     3280.38     3461.00     46.00 o 
   5   4   1      316.60      320.38     17.44 o 
   6   4   1       44.38       33.63      8.53 o 
   7   4   1      188.48      185.98     20.61 o 
   8   4   1        9.37       22.63     12.66 o 
   9   4   1       30.97       -7.48     21.58 o 
  10   4   1        5.77        7.37     16.14 o 
  11   4   1        3.41      -11.16     13.53 o 
  12   4   1        4.07       11.01     12.62 o 
 -11   5   1       10.68        6.28     13.07 o 
 -10   5   1        2.27      -14.55     14.55 o 
  -9   5   1       31.97       23.19     17.30 o 
  -8   5   1       44.04       29.10     18.43 o 
  -7   5   1      152.48      176.32     37.70 o 
  -6   5   1       25.25       41.46     14.67 o 
  -5   5   1      210.62      225.41     16.41 o 
  -4   5   1        1.60        6.39      7.25 o 
  -3   5   1      601.91      619.23     20.07 o 
  -2   5   1      113.19      137.95     10.56 o 
  -1   5   1     1276.02     1212.12     20.98 o 
   0   5   1       13.72       10.64      6.43 o 
   1   5   1      135.95      131.73      9.70 o 
   2   5   1      115.65      136.40     10.18 o 
   3   5   1      108.43      104.69      9.60 o 
   4   5   1       54.47       57.17      8.41 o 
   5   5   1      183.03      172.03     22.68 o 
   6   5   1        7.13       28.35     17.55 o 
   7   5   1       33.73       13.30     13.39 o 
   8   5   1       17.87        2.50     27.02 o 
   9   5   1        0.63       28.86     29.99 o 
  10   5   1        0.83       -6.90     12.90 o 
  11   5   1        8.44       23.17     12.50 o 
 -11   6   1        7.20       -6.03     13.71 o 
 -10   6   1        1.19       -5.23     13.30 o 
  -9   6   1        7.04      -10.43     14.99 o 
  -8   6   1       33.76       12.55     17.46 o 
  -7   6   1       28.50       35.19     18.73 o 
  -6   6   1       18.61       34.49     12.69 o 
  -5   6   1       36.50       37.68     12.73 o 
  -4   6   1      147.36      174.05     13.39 o 
  -3   6   1       50.59       65.18      9.84 o 
  -2   6   1       83.59       86.39     10.40 o 
  -1   6   1      104.53      103.72      9.77 o 
   0   6   1       13.85       13.62      8.20 o 
   1   6   1       11.98        7.20      7.82 o 
   2   6   1       46.24       70.89      9.63 o 
   3   6   1       49.33       47.14      8.88 o 
   4   6   1       13.01       26.04     10.35 o 
   5   6   1      251.09      273.32     19.87 o 
   6   6   1       64.44       87.85     15.83 o 
   7   6   1       90.49       95.70     15.79 o 
   8   6   1       11.95       -0.41     14.37 o 
   9   6   1       13.60       -3.38     14.33 o 
  10   6   1        3.50       -5.84      7.80 o 
  11   6   1        2.08       -0.69     19.50 o 
 -10   7   1        0.18        1.00      9.17 o 
  -9   7   1        3.47        1.44     10.02 o 
  -8   7   1        0.07        6.64     14.78 o 
  -7   7   1      119.06      112.22     30.83 o 
  -6   7   1        1.83       -9.06      9.06 o 
  -5   7   1       39.28       50.22     12.62 o 
  -4   7   1       20.00       19.54     11.13 o 
  -3   7   1       32.33       32.10      9.55 o 
  -2   7   1        0.01        3.04      8.09 o 
  -1   7   1       14.95       -3.12      8.55 o 
   0   7   1      167.49      162.49     13.76 o 
   1   7   1       17.54       21.41      9.10 o 
   2   7   1       39.06       47.09     10.36 o 
   3   7   1        8.47       10.31     10.58 o 
   4   7   1       13.50       16.32     10.50 o 
   5   7   1       35.35       64.22     13.02 o 
   6   7   1        0.28       13.10     11.25 o 
   7   7   1        6.81        2.41     14.76 o 
   8   7   1        0.78      -13.27     13.27 o 
   9   7   1        8.43        5.17      8.56 o 
  10   7   1        3.14       14.64     11.44 o 
  -9   8   1        0.00       10.51     13.00 o 
  -8   8   1        7.33        4.94     15.43 o 
  -7   8   1        6.19       17.50     18.16 o 
  -6   8   1        5.88       12.94     12.46 o 
  -5   8   1        5.71       -0.92      9.95 o 
  -4   8   1       12.30        8.83     10.42 o 
  -3   8   1       36.22       36.24     11.80 o 
  -2   8   1        4.89        6.05      9.81 o 
  -1   8   1        8.78       -1.07      9.64 o 
   0   8   1       44.43       34.11     11.16 o 
   1   8   1       72.59       68.73     12.75 o 
   2   8   1       78.13       63.23     14.37 o 
   3   8   1       18.81       31.66     13.17 o 
   4   8   1        0.91       -0.63     10.13 o 
   5   8   1       47.40       52.09     13.21 o 
   6   8   1       20.30       -5.13     12.01 o 
   7   8   1        1.61      -11.88     11.88 o 
   8   8   1       14.07       16.61     17.65 o 
   9   8   1        3.10        1.66     16.17 o 
  -8   9   1       13.67       -0.80     25.16 o 
  -7   9   1        0.09       -7.41     14.94 o 
  -6   9   1        3.01       11.12     15.73 o 
  -5   9   1        2.43        1.59     10.05 o 
  -4   9   1       25.54       21.01     11.21 o 
  -3   9   1       50.97       60.53     15.69 o 
  -2   9   1       56.61       21.69     13.05 o 
  -1   9   1        4.75       -2.58     10.32 o 
   0   9   1       34.19       36.94     17.38 o 
   1   9   1       83.77       81.87     17.77 o 
   2   9   1      120.95      163.54     20.09 o 
   3   9   1        1.78       -2.22     11.54 o 
   4   9   1       86.23       94.75     17.29 o 
   5   9   1       21.76       12.77     12.97 o 
   6   9   1        1.53       12.54     15.04 o 
   7   9   1        0.72      -11.88     14.67 o 
   8   9   1       14.03        0.76     15.17 o 
  -7  10   1        4.03        1.18     14.39 o 
  -6  10   1        0.35       -0.17     26.13 o 
  -5  10   1        4.79       -0.57     15.71 o 
  -4  10   1       12.71       -5.89     11.53 o 
  -3  10   1        4.18      -11.50     11.50 o 
  -2  10   1        2.13       15.27     13.73 o 
  -1  10   1        4.64        4.37     13.09 o 
   0  10   1        1.61      -11.52     11.52 o 
   1  10   1        6.96       14.76     13.57 o 
   2  10   1        0.10        5.08     14.05 o 
   3  10   1        7.17       -7.14     12.23 o 
   4  10   1       13.24       36.54     13.52 o 
   5  10   1        3.37        1.57     22.01 o 
   6  10   1        0.00        6.86     21.81 o 
   7  10   1        1.79       -3.71     26.14 o 
  -5  11   1        2.10        6.90     18.14 o 
  -4  11   1        0.57       18.51     13.02 o 
  -3  11   1        3.84       21.43     20.92 o 
  -2  11   1        2.98        2.13      9.83 o 
  -1  11   1        1.50       12.20     15.29 o 
   0  11   1        3.81       21.82     18.48 o 
   1  11   1        0.78        3.84     12.08 o 
   2  11   1        0.00       -8.79     16.50 o 
   3  11   1        1.99       19.14     16.24 o 
   4  11   1        2.77       11.62     11.20 o 
   5  11   1        0.93      -10.35     17.13 o 
  -2  12   1        0.58       22.42     16.04 o 
  -1  12   1       11.46       13.20     14.89 o 
   0  12   1        2.80       26.00     20.50 o 
   1  12   1        2.88       13.35     14.60 o 
   2  12   1        0.59       15.50     15.21 o 
 -12   0   2        2.70       16.83     26.19 o 
 -11   0   2       38.61       49.02     16.98 o 
 -10   0   2       30.03       19.63     15.74 o 
  -9   0   2        1.46        4.17     12.08 o 
  -8   0   2        0.53       -5.49     11.13 o 
  -7   0   2       36.43       44.53     14.48 o 
  -6   0   2     2214.89     2220.52     57.77 o 
  -5   0   2      707.50      750.56     29.38 o 
  -4   0   2    14737.16    15329.58    219.46 o 
  -3   0   2     1151.10     1115.54     29.46 o 
  -2   0   2     2003.37     2168.24     71.51 o 
  -1   0   2      223.82      216.19      7.31 o 
   0   0   2      312.52      266.87     10.86 o 
   1   0   2      728.30      756.05     15.33 o 
   2   0   2     6560.59     6909.98    145.95 o 
   3   0   2       27.05       24.52     10.16 o 
   4   0   2       12.80       11.20      9.40 o 
   5   0   2      851.66      868.95     43.42 o 
   6   0   2        1.39        5.30     12.70 o 
   7   0   2       88.58       69.07     20.89 o 
   8   0   2        9.22       16.71     12.07 o 
   9   0   2        6.11       -9.92     11.11 o 
  10   0   2       12.72       25.00     12.85 o 
  11   0   2        3.85      -15.26     19.36 o 
  12   0   2       26.91       27.66     27.79 o 
 -12   1   2        6.58       49.66     18.10 o 
 -11   1   2       15.30       35.23     16.71 o 
 -10   1   2       81.21       84.83     13.89 o 
  -9   1   2       66.56       74.70     14.19 o 
  -8   1   2       84.02       82.94     10.84 o 
  -7   1   2      268.57      279.26     23.35 o 
  -6   1   2      246.89      243.14     11.98 o 
  -5   1   2      176.16      167.40      9.88 o 
  -4   1   2      853.60      845.66     16.33 o 
  -3   1   2     8176.26     8554.03     70.58 o 
  -2   1   2       24.93       24.31      3.27 o 
  -1   1   2      776.77      800.42     11.65 o 
   0   1   2      960.57      952.66     12.44 o 
   1   1   2      688.50      728.07     18.50 o 
   2   1   2    16509.82    16804.48    185.36 o 
   3   1   2      370.33      352.86     12.98 o 
   4   1   2       98.24       90.15      9.02 o 
   5   1   2      457.10      478.85     30.51 o 
   6   1   2      440.37      442.42     19.58 o 
   7   1   2        0.81        2.26      7.81 o 
   8   1   2       66.96       72.39     12.68 o 
   9   1   2        5.15        9.42      9.05 o 
  10   1   2       18.87       28.40     16.33 o 
  11   1   2        0.77        0.59     11.37 o 
  12   1   2        0.05        7.36     22.69 o 
 -12   2   2        4.54       -0.64     15.96 o 
 -11   2   2        0.01       -5.38     13.73 o 
 -10   2   2        8.16       17.30     14.75 o 
  -9   2   2       22.04       16.13     11.72 o 
  -8   2   2        1.59        0.77      8.96 o 
  -7   2   2       94.68      115.34     10.64 o 
  -6   2   2      599.88      561.32     16.83 o 
  -5   2   2      123.82      134.68      9.11 o 
  -4   2   2     1346.65     1385.84     20.21 o 
  -3   2   2      285.50      292.30      9.84 o 
  -2   2   2     1503.38     1426.25     21.71 o 
  -1   2   2     1835.67     1779.91     20.17 o 
   0   2   2    16889.09    16034.06    136.18 o 
   1   2   2     7822.66     7621.93     69.81 o 
   2   2   2      440.45      425.36     16.09 o 
   3   2   2     2525.18     2602.71     40.12 o 
   4   2   2      111.37       96.03      8.90 o 
   5   2   2      384.14      353.48     15.93 o 
   6   2   2        5.86        4.81      7.63 o 
   7   2   2      201.46      198.89     16.60 o 
   8   2   2       11.96       22.19      9.23 o 
   9   2   2       44.68       36.86     12.70 o 
  10   2   2        0.84      -11.44     11.44 o 
  11   2   2        0.01       13.45     14.64 o 
  12   2   2        1.65       17.26     28.96 o 
 -12   3   2        9.51       18.41     17.65 o 
 -11   3   2        0.88       -6.43     15.37 o 
 -10   3   2        0.99       -7.14     23.46 o 
  -9   3   2      102.92       82.71     21.22 o 
  -8   3   2       57.38       68.87     13.84 o 
  -7   3   2       38.93       37.30      8.69 o 
  -6   3   2      283.34      286.82     13.68 o 
  -5   3   2      123.97      132.97      8.78 o 
  -4   3   2      589.80      603.31     13.60 o 
  -3   3   2     1238.19     1220.43     22.56 o 
  -2   3   2     1196.74     1206.57     21.82 o 
  -1   3   2      103.01      104.92      8.19 o 
   0   3   2      599.77      625.81     15.49 o 
   1   3   2     3534.12     3570.29     45.72 o 
   2   3   2       48.22       47.18      5.37 o 
   3   3   2      370.47      352.93     11.53 o 
   4   3   2        1.68       -2.05      4.21 o 
   5   3   2     1091.48     1065.02     30.24 o 
   6   3   2       27.30       34.68      9.52 o 
   7   3   2       24.05       10.03     11.51 o 
   8   3   2       79.47       98.40     16.64 o 
   9   3   2        6.15       24.26     15.92 o 
  10   3   2       25.90       18.33     14.33 o 
  11   3   2        7.02       -9.73     21.13 o 
  12   3   2        2.33        2.81     13.07 o 
 -12   4   2        0.99       -4.27     13.36 o 
 -11   4   2        4.28        5.50     15.08 o 
 -10   4   2        2.76       -2.27     14.18 o 
  -9   4   2        0.16       12.72     14.51 o 
  -8   4   2      254.13      313.52     33.19 o 
  -7   4   2       24.57       32.67     13.80 o 
  -6   4   2      603.03      600.27     22.48 o 
  -5   4   2        5.12       11.49      5.66 o 
  -4   4   2      109.79       99.20     10.00 o 
  -3   4   2       78.31       81.22      9.00 o 
  -2   4   2      774.25      696.07     28.33 o 
  -1   4   2       76.49       67.16      6.97 o 
   0   4   2       12.32       18.84      4.93 o 
   1   4   2       30.10       22.65      5.51 o 
   2   4   2      614.07      596.06     14.57 o 
   3   4   2       19.21       26.03      5.43 o 
   4   4   2       12.28       13.15      5.04 o 
   5   4   2      194.65      196.04     12.79 o 
   6   4   2        0.36        4.03     11.79 o 
   7   4   2      112.15       96.98     17.20 o 
   8   4   2        0.80        3.55     11.20 o 
   9   4   2        2.87       -7.90     21.86 o 
  10   4   2        3.12      -12.06     12.06 o 
  11   4   2       20.46       23.62     25.32 o 
  12   4   2        4.08        9.61     13.43 o 
 -11   5   2        0.10       -1.63     16.16 o 
 -10   5   2       22.51       11.43     18.47 o 
  -9   5   2       11.77      -13.00     13.00 o 
  -8   5   2       29.60       33.54     16.78 o 
  -7   5   2       83.17       68.52     20.16 o 
  -6   5   2       48.51       47.28     10.30 o 
  -5   5   2      364.94      339.90     17.17 o 
  -4   5   2        0.01       -9.09      9.09 o 
  -3   5   2       24.10       19.24      7.96 o 
  -2   5   2      151.44      143.45     12.03 o 
  -1   5   2     1851.73     1925.38     26.70 o 
   0   5   2      292.44      268.23     10.80 o 
   1   5   2       35.67       32.98      7.18 o 
   2   5   2      507.20      501.17     15.35 o 
   3   5   2       25.06       38.97      7.33 o 
   4   5   2      108.76      111.46      9.39 o 
   5   5   2       77.38       62.99     12.84 o 
   6   5   2       87.37       91.26     14.80 o 
   7   5   2      139.67      136.98     17.02 o 
   8   5   2       29.73       41.55     15.08 o 
   9   5   2       60.56       61.42     18.11 o 
  10   5   2        1.32       11.88     13.82 o 
  11   5   2        0.80      -11.06     11.06 o 
 -11   6   2        3.41       12.56     14.69 o 
 -10   6   2        6.94       -9.27      9.27 o 
  -9   6   2        3.92      -12.74     12.74 o 
  -8   6   2       25.04       12.35     26.59 o 
  -7   6   2       15.42       23.30     16.56 o 
  -6   6   2       70.05       85.07     16.37 o 
  -5   6   2       40.48       54.02     10.82 o 
  -4   6   2       15.24        1.50      8.76 o 
  -3   6   2       11.46       14.41      8.68 o 
  -2   6   2        1.83       -0.78     10.06 o 
  -1   6   2       24.56       27.18      7.34 o 
   0   6   2      141.14      145.26     11.65 o 
   1   6   2      821.85      796.13     23.24 o 
   2   6   2      616.84      647.84     26.48 o 
   3   6   2        2.73        6.73      7.07 o 
   4   6   2        3.55       10.19     10.22 o 
   5   6   2        3.49       22.34     12.42 o 
   6   6   2       85.77       85.27     15.63 o 
   7   6   2       26.64       38.44     13.09 o 
   8   6   2       79.92       62.44     18.98 o 
   9   6   2       24.49       31.49     17.33 o 
  10   6   2        6.10        6.62      9.04 o 
  11   6   2        9.87       -9.42      9.42 o 
 -10   7   2        9.13        9.55     13.40 o 
  -9   7   2        0.33      -27.42     27.42 o 
  -8   7   2       11.77       -6.26     30.66 o 
  -7   7   2        7.69       17.33     32.22 o 
  -6   7   2       63.31       55.43     21.35 o 
  -5   7   2        9.91       11.43     10.45 o 
  -4   7   2       56.70       65.88     10.86 o 
  -3   7   2        7.69        4.93      8.67 o 
  -2   7   2       45.36       56.11     10.41 o 
  -1   7   2      422.51      395.78     17.92 o 
   0   7   2      349.94      365.50     17.44 o 
   1   7   2       31.81       33.73      9.52 o 
   2   7   2        7.70        9.75      8.76 o 
   3   7   2        5.19        0.43     12.20 o 
   4   7   2        0.59        0.64     10.17 o 
   5   7   2       22.72       20.84     11.17 o 
   6   7   2       66.20       67.86     15.63 o 
   7   7   2      160.38      165.32     20.92 o 
   8   7   2        0.39        0.38     14.55 o 
   9   7   2        6.87        2.87     18.03 o 
  10   7   2        1.17        0.32     12.39 o 
  -9   8   2        1.38       -4.81     18.73 o 
  -8   8   2        0.07      -13.19     13.19 o 
  -7   8   2        9.81       31.36     12.24 o 
  -6   8   2      117.94      141.34     19.50 o 
  -5   8   2        0.38       -3.11      9.66 o 
  -4   8   2        4.16        1.51     10.01 o 
  -3   8   2       30.06       16.32     10.32 o 
  -2   8   2        1.74        0.98      7.90 o 
  -1   8   2       37.50       42.94     11.71 o 
   0   8   2       38.51       43.23     10.80 o 
   1   8   2       19.99        5.81      9.33 o 
   2   8   2       31.14       28.08     12.89 o 
   3   8   2      147.99      143.75     24.15 o 
   4   8   2        0.23       -0.47     12.86 o 
   5   8   2        8.90        2.76     10.22 o 
   6   8   2       10.84       -5.04     15.54 o 
   7   8   2       26.01       15.59     30.21 o 
   8   8   2        1.59       -7.90      7.90 o 
   9   8   2        5.07       -6.05      8.85 o 
  -8   9   2        2.16      -25.58     28.85 o 
  -7   9   2        0.26       -1.74     13.23 o 
  -6   9   2        0.82        9.91     12.68 o 
  -5   9   2        4.69       18.69     12.56 o 
  -4   9   2        1.09       -5.13     10.24 o 
  -3   9   2        1.26       -0.21     11.51 o 
  -2   9   2       33.73       33.26     10.95 o 
  -1   9   2        3.71       18.85     10.62 o 
   0   9   2      110.36      112.65     15.53 o 
   1   9   2       56.43       51.09     16.16 o 
   2   9   2       30.43       51.16     14.97 o 
   3   9   2       20.80       30.47     13.68 o 
   4   9   2        1.83       -6.69     12.15 o 
   5   9   2        0.04       24.77     14.01 o 
   6   9   2        4.80      -14.16     19.34 o 
   7   9   2        2.80       -0.74     33.59 o 
   8   9   2       12.21       35.75     23.05 o 
  -7  10   2        1.63       -0.24     13.36 o 
  -6  10   2       10.07       -3.76     14.96 o 
  -5  10   2        0.10       15.08     14.65 o 
  -4  10   2        1.56        5.58     12.83 o 
  -3  10   2        2.88        0.39     12.77 o 
  -2  10   2        9.35        8.18     13.12 o 
  -1  10   2       18.46       10.94     13.16 o 
   0  10   2        0.79       -0.70     11.84 o 
   1  10   2       23.99        3.31     13.65 o 
   2  10   2        0.25        6.40     13.24 o 
   3  10   2       36.25       54.66     17.86 o 
   4  10   2       10.22        3.62     11.64 o 
   5  10   2        1.57        0.33      9.80 o 
   6  10   2        0.05       17.45     20.93 o 
   7  10   2        0.74        2.91     21.52 o 
  -5  11   2        3.53      -13.60     14.94 o 
  -4  11   2        1.44        2.07     26.09 o 
  -3  11   2        6.18        0.97     10.89 o 
  -2  11   2        0.36       25.84     10.11 o 
  -1  11   2        0.27        7.77     20.24 o 
   0  11   2       13.58       20.29     19.53 o 
   1  11   2        4.81       -6.95     11.84 o 
   2  11   2        4.60        9.67     13.23 o 
   3  11   2        0.77        2.01     13.09 o 
   4  11   2        0.59        9.73     12.48 o 
   5  11   2        0.59       12.12     13.97 o 
  -2  12   2        2.13        8.79     14.52 o 
  -1  12   2        0.36       16.34     14.97 o 
   0  12   2        2.00        1.65     19.78 o 
   1  12   2        0.64       -2.82     25.37 o 
   2  12   2        9.72       37.12     27.42 o 
 -13   1   3        1.17       45.22     36.22 o 
 -12   1   3       15.75        8.02     16.01 o 
 -11   1   3        3.92       -0.86     11.15 o 
 -10   1   3       19.38       11.56      9.92 o 
  -9   1   3       21.35       45.55     10.86 o 
  -8   1   3        1.49        1.38      8.60 o 
  -7   1   3       65.76       66.32      9.35 o 
  -6   1   3        5.54        2.85      5.53 o 
  -5   1   3      265.38      262.06     11.47 o 
  -4   1   3        9.02       10.00      4.08 o 
  -3   1   3       21.37       26.05      4.22 o 
  -2   1   3      837.47      790.47     15.15 o 
  -1   1   3     2549.55     2487.51     31.76 o 
   0   1   3      109.49      115.20      5.66 o 
   1   1   3     1723.21     1854.91     35.61 o 
   2   1   3      100.34      104.28      5.79 o 
   3   1   3      114.82      124.80     21.84 o 
   4   1   3      477.90      452.97     24.93 o 
   5   1   3        0.16        0.66      5.69 o 
   6   1   3       85.54      103.27     18.21 o 
   7   1   3        0.48       -3.48      9.30 o 
   8   1   3      169.57      164.51     16.52 o 
   9   1   3       12.79        1.75     10.60 o 
  10   1   3        5.41        2.75     12.58 o 
  11   1   3        0.09        2.83     14.62 o 
  12   1   3       21.24       -2.03     23.22 o 
 -12   2   3        0.39      -22.90     37.80 o 
 -11   2   3      110.67       85.89     45.58 o 
 -10   2   3       21.02       14.45     11.02 o 
  -9   2   3      181.10      218.29     18.25 o 
  -8   2   3      281.31      308.06     19.17 o 
  -7   2   3      240.31      267.10     16.10 o 
  -6   2   3       11.25       -3.07      5.84 o 
  -5   2   3      200.15      197.86     10.26 o 
  -4   2   3       17.53       24.89      4.95 o 
  -3   2   3       61.40       62.30      5.81 o 
  -2   2   3     1104.58     1057.65     20.14 o 
  -1   2   3     1482.26     1434.28     21.49 o 
   0   2   3     2086.39     2164.03     28.02 o 
   1   2   3      335.11      328.92     18.24 o 
   2   2   3     8435.72     8750.57    106.06 o 
   3   2   3      944.63      926.79     17.72 o 
   4   2   3      123.99      126.39      9.42 o 
   5   2   3       49.73       64.32      8.96 o 
   6   2   3       79.75       80.77     11.33 o 
   7   2   3        2.27        9.17      8.13 o 
   8   2   3       51.62       61.33     17.04 o 
   9   2   3      124.94      130.15     21.50 o 
  10   2   3        4.18       -7.86     30.12 o 
  11   2   3        3.21        7.16     12.74 o 
  12   2   3        3.06        0.50     30.22 o 
 -12   3   3        7.14       10.76     18.60 o 
 -11   3   3        1.63       -0.47     18.41 o 
 -10   3   3       56.82       39.97     18.95 o 
  -9   3   3       34.09       25.86     11.40 o 
  -8   3   3      372.91      377.91     24.71 o 
  -7   3   3        0.07        6.50      8.08 o 
  -6   3   3      146.45      145.87     10.97 o 
  -5   3   3        3.09       13.68      5.80 o 
  -4   3   3      435.06      449.02     12.51 o 
  -3   3   3       79.47       95.73      8.66 o 
  -2   3   3      763.28      712.07     17.08 o 
  -1   3   3       35.13       37.53      4.81 o 
   0   3   3      962.72      942.39     18.82 o 
   1   3   3     1759.36     1764.73     23.25 o 
   2   3   3        0.00       -4.03      5.62 o 
   3   3   3     1111.40     1090.31     29.02 o 
   4   3   3      178.43      184.42      9.37 o 
   5   3   3       26.16       37.14      8.55 o 
   6   3   3       85.66       72.09     10.55 o 
   7   3   3       97.57      100.54     32.54 o 
   8   3   3       69.59       58.88     17.75 o 
   9   3   3        0.17       -9.07     16.29 o 
  10   3   3       60.08       89.91     18.90 o 
  11   3   3        2.57        4.59     19.26 o 
  12   3   3       24.40        5.27     11.73 o 
 -12   4   3        1.08        2.08     13.58 o 
 -11   4   3       26.54        4.71     16.73 o 
 -10   4   3       11.95        7.68     16.54 o 
  -9   4   3       48.84       57.87     20.73 o 
  -8   4   3      108.43      109.25     17.24 o 
  -7   4   3        5.87        5.78      9.29 o 
  -6   4   3      171.75      165.92     12.99 o 
  -5   4   3       16.99       16.87      7.76 o 
  -4   4   3      488.37      509.00     17.83 o 
  -3   4   3     2728.75     2660.24     44.89 o 
  -2   4   3       31.12       29.79      7.42 o 
  -1   4   3     1273.53     1227.91     23.97 o 
   0   4   3      230.01      229.83      8.91 o 
   1   4   3       12.41       15.55      6.37 o 
   2   4   3      191.70      192.49     10.53 o 
   3   4   3       32.57       38.24      9.39 o 
   4   4   3       99.15      104.40     28.61 o 
   5   4   3        1.79        2.91     11.77 o 
   6   4   3        3.02        0.37     11.84 o 
   7   4   3      220.03      204.16     22.85 o 
   8   4   3        1.14        3.13     10.24 o 
   9   4   3       53.21       76.16     18.81 o 
  10   4   3       21.97       15.57     14.82 o 
  11   4   3        2.72       26.35     11.34 o 
 -11   5   3        1.16       -1.18     39.95 o 
 -10   5   3        2.19        1.85     15.55 o 
  -9   5   3       62.29       67.89     22.69 o 
  -8   5   3       33.37       11.17     15.93 o 
  -7   5   3       11.66       23.39     17.71 o 
  -6   5   3       61.07       51.20     10.22 o 
  -5   5   3       17.28       11.12     10.21 o 
  -4   5   3       37.74       43.94      9.88 o 
  -3   5   3     1251.42     1241.76     27.63 o 
  -2   5   3        6.06       -0.08      7.10 o 
  -1   5   3      439.66      440.94     17.90 o 
   0   5   3       72.39       73.67      7.39 o 
   1   5   3      371.77      378.87     14.84 o 
   2   5   3      476.64      475.51     16.00 o 
   3   5   3       87.23       82.06      9.45 o 
   4   5   3       76.43       89.44     14.16 o 
   5   5   3      151.56      174.31     17.22 o 
   6   5   3       28.39       10.56     12.06 o 
   7   5   3       97.39      103.04     16.09 o 
   8   5   3        7.30       15.11     11.89 o 
   9   5   3        2.16       17.38     14.02 o 
  10   5   3       14.31       -3.88     12.45 o 
  11   5   3        1.13       -7.43     11.15 o 
 -11   6   3       14.33       15.99     24.21 o 
 -10   6   3       26.00        8.27     42.43 o 
  -9   6   3        6.05        5.49     17.51 o 
  -8   6   3        5.08       -5.09     15.29 o 
  -7   6   3       15.92        5.99     12.62 o 
  -6   6   3        1.74        3.62     12.71 o 
  -5   6   3       17.06       15.14      9.09 o 
  -4   6   3      244.28      265.64     16.83 o 
  -3   6   3        1.44       -3.09      8.50 o 
  -2   6   3       50.18       65.24      8.25 o 
  -1   6   3       87.45       95.29      9.53 o 
   0   6   3      458.59      420.49     20.09 o 
   1   6   3       16.94       15.20      8.10 o 
   2   6   3      653.15      628.59     20.22 o 
   3   6   3        0.74       24.39     11.74 o 
   4   6   3       26.69       30.16     10.82 o 
   5   6   3       81.42      132.54     17.67 o 
   6   6   3       10.56       31.66     12.27 o 
   7   6   3        6.79        4.40     12.34 o 
   8   6   3       66.73       67.87     25.75 o 
   9   6   3        0.12       11.14     13.83 o 
  10   6   3        0.45       -5.88     10.79 o 
 -10   7   3        0.56      -17.32     17.32 o 
  -9   7   3        0.00      -10.43     13.30 o 
  -8   7   3        0.04       16.41     16.81 o 
  -7   7   3       51.85       67.08     18.26 o 
  -6   7   3       39.06       42.93     15.90 o 
  -5   7   3      115.48      120.06     16.90 o 
  -4   7   3       84.15       73.75     11.47 o 
  -3   7   3      101.78      104.26     12.43 o 
  -2   7   3       40.26       50.89     10.27 o 
  -1   7   3      149.47      143.15     12.99 o 
   0   7   3       20.64       22.89      9.26 o 
   1   7   3      112.38      117.35     12.87 o 
   2   7   3       19.33        7.62      8.79 o 
   3   7   3        0.68      -10.87     10.87 o 
   4   7   3        4.31        6.42     11.77 o 
   5   7   3       48.03       58.28     14.40 o 
   6   7   3       12.14       24.41     13.50 o 
   7   7   3       40.63       28.00     14.87 o 
   8   7   3       27.15       23.57     15.04 o 
   9   7   3        2.60       -7.64      7.64 o 
  10   7   3        0.97      -10.86     10.86 o 
  -9   8   3        2.10       -2.14     15.60 o 
  -8   8   3        4.66       -4.51     14.64 o 
  -7   8   3        3.41       -2.96     11.55 o 
  -6   8   3       17.56        7.47     11.57 o 
  -5   8   3        8.55       15.71     12.52 o 
  -4   8   3       52.42       67.88     13.50 o 
  -3   8   3      123.09      136.01     13.49 o 
  -2   8   3       75.33       75.90     11.34 o 
  -1   8   3      173.51      179.81     16.52 o 
   0   8   3      349.36      368.13     19.74 o 
   1   8   3      175.12      173.55     15.25 o 
   2   8   3        5.96        8.58     16.97 o 
   3   8   3       46.28       43.94     13.43 o 
   4   8   3      108.09      143.24     18.47 o 
   5   8   3        5.28       -6.35     13.66 o 
   6   8   3       13.61       11.86     15.38 o 
   7   8   3        0.80        4.07     13.97 o 
   8   8   3       17.68       -1.71     14.44 o 
   9   8   3        2.16       -9.74     10.14 o 
  -8   9   3        0.17      -15.86     15.86 o 
  -7   9   3       56.21       98.15     18.07 o 
  -6   9   3        7.76      -11.40     11.40 o 
  -5   9   3        2.34       -3.11     10.74 o 
  -4   9   3        2.42        9.29     10.36 o 
  -3   9   3       23.81       27.79     11.56 o 
  -2   9   3        2.16        4.15      9.78 o 
  -1   9   3        0.12       -1.80      9.82 o 
   0   9   3       33.65       43.23     11.98 o 
   1   9   3        5.66      -11.47     11.47 o 
   2   9   3       15.82       36.37     13.18 o 
   3   9   3       50.22       43.34     14.49 o 
   4   9   3       13.38       31.64     13.44 o 
   5   9   3       16.61       29.51     17.09 o 
   6   9   3        1.67        1.98     15.99 o 
   7   9   3        4.40      -12.43     18.62 o 
   8   9   3        3.28      -18.87     18.87 o 
  -7  10   3        1.26       -3.45     13.04 o 
  -6  10   3        0.15       -9.92     14.85 o 
  -5  10   3        0.42       -0.75     19.75 o 
  -4  10   3       19.00       -2.93     14.46 o 
  -3  10   3        0.53        9.49     12.60 o 
  -2  10   3        7.81       11.89     19.31 o 
  -1  10   3       82.60      103.26     19.49 o 
   0  10   3       19.97        6.26     12.79 o 
   1  10   3        0.31       31.08     14.74 o 
   2  10   3       20.54       27.40     15.51 o 
   3  10   3       47.85       39.08     16.83 o 
   4  10   3       23.66       22.89     13.16 o 
   5  10   3        2.77       -7.17     15.77 o 
   6  10   3        0.94       -9.29     20.62 o 
   7  10   3        1.37      -20.37     20.37 o 
  -5  11   3        0.31        5.54     15.71 o 
  -4  11   3        5.15       -0.92     14.81 o 
  -3  11   3       12.53       43.48     12.96 o 
  -2  11   3       14.55        3.67     11.96 o 
  -1  11   3        5.23       22.77     13.82 o 
   0  11   3        1.17        6.58     11.57 o 
   1  11   3       11.49       24.62     13.50 o 
   2  11   3        0.00        7.03      9.29 o 
   3  11   3        0.73       21.93     16.15 o 
   4  11   3       13.64        4.42     10.84 o 
   5  11   3        6.24       46.14     21.80 o 
  -2  12   3        3.87       20.59     14.29 o 
  -1  12   3        3.52       13.43     13.56 o 
   0  12   3        0.30       -4.84     13.76 o 
   1  12   3        0.20       34.67     21.02 o 
 -12   0   4       23.78       60.71     26.19 o 
 -11   0   4        8.58        9.85     15.39 o 
 -10   0   4        4.64        4.17     14.22 o 
  -9   0   4        0.32       21.27     14.53 o 
  -8   0   4       42.56       38.44     15.87 o 
  -7   0   4      144.54      180.03     22.27 o 
  -6   0   4      322.05      295.53     22.93 o 
  -5   0   4       44.30       39.13     11.63 o 
  -4   0   4     3582.24     3831.79     74.16 o 
  -3   0   4       12.52        8.47      8.21 o 
  -2   0   4     6581.90     7168.76     85.09 o 
  -1   0   4        2.80        8.73      3.29 o 
   0   0   4       58.70       49.22      5.11 o 
   1   0   4    18749.31    17864.49    350.97 o 
   2   0   4     9989.99    10621.64    219.15 o 
   3   0   4     2722.03     2658.78     49.86 o 
   5   0   4      415.99      416.11     29.86 o 
   6   0   4      116.19       93.93     20.99 o 
   7   0   4       43.46       45.95     13.77 o 
   8   0   4      274.16      235.66     33.15 o 
   9   0   4        5.29       12.32     12.03 o 
  10   0   4        8.23       37.92     21.73 o 
  12   0   4       20.92      -12.23     21.99 o 
 -13   1   4        0.09       -5.38     17.71 o 
 -12   1   4        0.73       -5.51     15.62 o 
 -11   1   4       20.64       16.71     12.10 o 
 -10   1   4        0.76        6.27      9.64 o 
  -9   1   4       12.20       -1.30      8.51 o 
  -8   1   4        0.48        6.73     11.62 o 
  -7   1   4        0.66       -0.87      6.35 o 
  -6   1   4      853.56      827.83     19.48 o 
  -5   1   4     1744.51     1705.64     39.83 o 
  -4   1   4     1236.92     1308.17     18.35 o 
  -3   1   4      857.25      903.35     22.32 o 
  -2   1   4       61.16       70.46      7.08 o 
  -1   1   4       81.22       60.62      6.04 o 
   0   1   4     1161.62     1077.22     19.92 o 
   1   1   4    34942.75    33006.46    353.37 o 
   2   1   4     1914.25     1927.66     31.32 o 
   3   1   4      875.95      817.67     14.92 o 
   4   1   4     1175.12     1148.02     23.28 o 
   5   1   4       33.37       30.07      8.95 o 
   6   1   4      420.54      411.48     19.63 o 
   7   1   4       10.74        6.80      8.92 o 
   8   1   4       85.40       86.12     13.70 o 
   9   1   4        4.59       10.13     17.53 o 
  10   1   4       30.60       30.45     11.61 o 
  11   1   4       15.10       18.34     42.28 o 
  12   1   4       75.03       70.04     31.72 o 
 -12   2   4        7.69       15.25     18.24 o 
 -11   2   4        1.16        9.71     15.96 o 
 -10   2   4        0.00        2.14     10.20 o 
  -9   2   4       13.55        7.52     11.92 o 
  -8   2   4       19.53        9.13      9.86 o 
  -7   2   4      112.13      115.74     13.30 o 
  -6   2   4       64.89       78.23      8.79 o 
  -5   2   4       32.91       33.72      5.87 o 
  -4   2   4     1693.56     1793.60     47.45 o 
  -3   2   4       49.15       52.49      5.93 o 
  -2   2   4      344.38      334.60     11.62 o 
  -1   2   4      792.67      783.00     15.98 o 
   0   2   4      137.66      136.13     13.66 o 
   1   2   4     1482.82     1455.78     25.17 o 
   2   2   4      798.07      840.71     29.00 o 
   3   2   4      397.73      379.81     16.92 o 
   4   2   4       16.38       12.19      8.20 o 
   5   2   4      242.79      225.67     12.41 o 
   6   2   4       38.65       50.88     13.37 o 
   7   2   4      785.64      751.31     31.38 o 
   8   2   4        2.27       -7.06     17.33 o 
   9   2   4       69.99       57.46     14.94 o 
  10   2   4        3.74        5.70     16.18 o 
  11   2   4        7.78       12.86     21.48 o 
  12   2   4       31.03       63.61     32.42 o 
 -12   3   4        0.95      -15.84     15.84 o 
 -11   3   4        2.99      -15.10     15.10 o 
 -10   3   4       93.37      131.58     26.49 o 
  -9   3   4      136.48      126.72     18.86 o 
  -8   3   4       78.05       73.89     15.03 o 
  -7   3   4       41.28       43.38     12.75 o 
  -6   3   4       20.09       32.60      8.06 o 
  -5   3   4       30.10       22.33      6.68 o 
  -4   3   4      356.75      373.76     12.62 o 
  -3   3   4       22.22       20.30      8.10 o 
  -2   3   4        5.80       -0.36      5.14 o 
  -1   3   4      467.69      441.60     13.99 o 
   0   3   4       47.59       51.37      6.69 o 
   1   3   4     5813.12     5656.03     77.91 o 
   2   3   4        4.83        7.70      9.09 o 
   3   3   4        8.47        0.71      7.66 o 
   4   3   4      476.41      498.90     25.01 o 
   5   3   4      162.44      164.05     10.88 o 
   6   3   4        0.01       10.79     12.95 o 
   7   3   4       77.91       96.50     17.29 o 
   8   3   4        2.27        1.77     12.04 o 
   9   3   4        8.40       -0.77     10.73 o 
  10   3   4       11.58       17.68     14.37 o 
  11   3   4        5.22       -0.60     10.34 o 
  12   3   4        0.66       -1.80     16.06 o 
 -12   4   4        0.31       -6.90     13.40 o 
 -11   4   4        0.57        8.39     19.51 o 
 -10   4   4       46.41       32.09     19.55 o 
  -9   4   4       30.28       20.69     17.39 o 
  -8   4   4        0.99       -2.01      9.44 o 
  -7   4   4       33.52       37.06     12.47 o 
  -6   4   4       61.88       69.43     10.59 o 
  -5   4   4      319.66      311.66     18.09 o 
  -4   4   4      371.94      367.99     15.85 o 
  -3   4   4       84.02       94.50      9.89 o 
  -2   4   4      171.61      164.82     11.31 o 
  -1   4   4       37.24       43.38      5.84 o 
   0   4   4       90.07       93.32      9.05 o 
   1   4   4      173.13      180.57     11.15 o 
   2   4   4      158.63      165.26     12.88 o 
   3   4   4      209.82      211.60     16.89 o 
   4   4   4      206.72      194.20     18.47 o 
   5   4   4       14.15       12.81     11.46 o 
   6   4   4        1.45        3.77     11.64 o 
   7   4   4      289.54      281.53     23.05 o 
   8   4   4        1.09       -9.89      9.89 o 
   9   4   4       32.45       65.19     17.43 o 
  10   4   4       11.89       10.27     14.64 o 
  11   4   4        6.30       13.78     14.16 o 
 -11   5   4       45.38       13.56     35.14 o 
 -10   5   4        5.64      -14.66     14.66 o 
  -9   5   4        1.81       -6.16     15.08 o 
  -8   5   4        6.16      -10.49     35.39 o 
  -7   5   4       73.03       78.18     12.70 o 
  -6   5   4       46.90       26.32     12.89 o 
  -5   5   4        6.03       -3.91      8.42 o 
  -4   5   4      365.77      376.76     17.82 o 
  -3   5   4        0.01       -7.30      7.30 o 
  -2   5   4       46.66       52.51      9.64 o 
  -1   5   4      417.53      418.75     14.09 o 
   0   5   4     1056.11     1012.98     19.84 o 
   1   5   4      117.31      122.79     10.12 o 
   2   5   4      317.95      314.82     17.44 o 
   3   5   4      256.26      272.63     22.98 o 
   4   5   4      171.68      184.83     38.90 o 
   5   5   4      108.28      109.91     15.37 o 
   6   5   4       51.65       41.05     13.38 o 
   7   5   4       32.96       40.32     12.93 o 
   8   5   4        0.15       -9.29      9.29 o 
   9   5   4       13.41       28.16     14.96 o 
  10   5   4        8.44      -11.71     11.71 o 
  11   5   4        8.21       -4.85     12.12 o 
 -11   6   4        3.37       -6.80     31.89 o 
 -10   6   4        8.15        2.02     30.51 o 
  -9   6   4        2.25       19.75     19.25 o 
  -8   6   4       10.66      -15.80     21.68 o 
  -7   6   4       43.75       70.97     21.21 o 
  -6   6   4      310.82      277.92     19.96 o 
  -5   6   4        1.61        0.08      8.83 o 
  -4   6   4      324.25      327.23     18.05 o 
  -3   6   4        1.46       10.49      9.24 o 
  -2   6   4      352.91      313.50     18.44 o 
  -1   6   4        7.99        1.98      6.78 o 
   0   6   4        0.88       12.19      7.71 o 
   1   6   4      128.23      131.67     11.75 o 
   2   6   4      125.61      128.96     11.55 o 
   3   6   4       81.50       90.95     14.66 o 
   4   6   4       42.49       25.21     14.50 o 
   5   6   4        6.23        4.05     11.37 o 
   6   6   4       82.73       78.96     16.18 o 
   7   6   4        8.90       -8.88     11.68 o 
   8   6   4        7.97       36.01     14.23 o 
   9   6   4       89.29      101.46     20.82 o 
  10   6   4        5.79       -0.19     10.29 o 
 -10   7   4        2.22      -17.89     30.41 o 
  -9   7   4       26.91       -4.72     13.51 o 
  -8   7   4        0.39       18.59     18.43 o 
  -7   7   4        3.44       -0.75     15.22 o 
  -6   7   4       34.21       43.88     16.12 o 
  -5   7   4       11.08        8.06      9.16 o 
  -4   7   4       44.81       25.08     10.71 o 
  -3   7   4       41.47       51.98     10.47 o 
  -2   7   4        1.26        4.92      7.97 o 
  -1   7   4      527.73      479.83     21.86 o 
   0   7   4      167.98      167.40     18.76 o 
   1   7   4      253.54      230.45     16.59 o 
   2   7   4      270.01      275.73     21.52 o 
   3   7   4      142.47      165.99     18.35 o 
   4   7   4        1.12      -11.70     11.70 o 
   5   7   4       72.54       60.07     17.77 o 
   6   7   4        1.12       -5.99     10.85 o 
   7   7   4        1.96       -7.90     11.34 o 
   8   7   4       15.00       29.92     15.56 o 
   9   7   4        6.85        0.94     10.01 o 
  10   7   4        0.10       16.60     13.83 o 
  -9   8   4        0.84      -20.06     33.22 o 
  -8   8   4       10.67       -9.06     31.42 o 
  -7   8   4       15.59      -15.30     15.30 o 
  -6   8   4        1.45        1.46     12.06 o 
  -5   8   4       41.59       34.18     13.36 o 
  -4   8   4        1.58        9.46      8.95 o 
  -3   8   4        0.35        3.87      8.32 o 
  -2   8   4        0.21       11.99      8.64 o 
  -1   8   4      112.26      113.99     14.16 o 
   0   8   4        0.22        0.95      8.96 o 
   1   8   4      167.35      184.10     25.59 o 
   2   8   4       43.41       37.80     13.13 o 
   3   8   4       17.04        0.53     11.57 o 
   4   8   4       10.56        0.36     11.83 o 
   5   8   4       53.92       82.42     19.33 o 
   6   8   4        0.31        4.04     15.57 o 
   7   8   4        0.05        3.59     27.38 o 
   8   8   4       14.32       12.24     13.81 o 
   9   8   4        4.50       -3.40     29.27 o 
  -8   9   4        0.09       -6.36     13.85 o 
  -7   9   4       64.76       90.08     16.98 o 
  -6   9   4        0.47       -6.24     10.73 o 
  -5   9   4       11.06        8.41     12.21 o 
  -4   9   4      101.31      102.79     14.88 o 
  -3   9   4        0.82        0.87     11.11 o 
  -2   9   4        2.91        1.53      9.56 o 
  -1   9   4      333.63      348.66     20.65 o 
   0   9   4        0.32       -2.61     11.88 o 
   1   9   4       60.25       55.50     16.98 o 
   2   9   4       63.59       69.85     17.84 o 
   3   9   4       66.06       77.98     16.77 o 
   4   9   4        7.47        4.60     13.01 o 
   5   9   4        5.71       15.32     15.11 o 
   6   9   4        7.76       16.13     16.81 o 
   7   9   4        0.13       -1.86     18.80 o 
   8   9   4        0.35      -18.88     20.49 o 
  -7  10   4        2.24       -2.26     17.78 o 
  -6  10   4       13.87        9.74     12.73 o 
  -5  10   4        5.58       -0.60     11.07 o 
  -4  10   4        3.45      -10.48     10.58 o 
  -3  10   4       16.22       16.23     14.09 o 
  -2  10   4        3.36       18.09     13.11 o 
  -1  10   4        5.85       11.00     17.69 o 
   0  10   4        3.46      -11.22     11.22 o 
   1  10   4        9.18       -3.88     12.32 o 
   2  10   4       28.45       29.87     15.55 o 
   3  10   4        1.08      -11.89     11.89 o 
   4  10   4       18.18        8.51     12.48 o 
   5  10   4       28.71       45.09     19.15 o 
   6  10   4        0.82      -17.12     17.12 o 
  -5  11   4        4.33      -18.82     18.83 o 
  -4  11   4        0.38       -7.52     17.46 o 
  -3  11   4        0.25       11.11     12.74 o 
  -2  11   4        1.07       12.21     12.56 o 
  -1  11   4        0.20       10.03     11.23 o 
   0  11   4        2.20       18.98     11.33 o 
   1  11   4       10.82        0.80     11.51 o 
   2  11   4       12.39       22.17     12.81 o 
   3  11   4       32.00       -0.39     22.24 o 
   4  11   4       13.29       21.65     21.73 o 
   5  11   4       24.03       36.44     25.16 o 
  -1  12   4        0.61       21.02     25.51 o 
   0  12   4        3.89       -2.19     14.71 o 
   1  12   4        1.63       -6.09     14.01 o 
 -13   1   5        6.48       37.49     26.49 o 
 -12   1   5        3.27      -14.64     14.64 o 
 -11   1   5        0.01       -5.08     12.80 o 
 -10   1   5       62.18       86.34     14.66 o 
  -9   1   5        4.33        1.89      9.31 o 
  -8   1   5      102.16      104.15     14.41 o 
  -7   1   5       10.24        9.50      8.89 o 
  -6   1   5      135.39      138.77      9.80 o 
  -5   1   5      216.86      220.55     12.05 o 
  -4   1   5       30.13       43.40      6.69 o 
  -3   1   5      133.98      125.26      8.95 o 
  -2   1   5      286.53      279.14      7.65 o 
  -1   1   5      194.90      213.92     11.34 o 
   0   1   5      605.33      610.88     17.04 o 
   1   1   5      329.78      366.38     12.80 o 
   2   1   5     2676.11     2562.99     39.82 o 
   3   1   5       94.53       84.52      8.63 o 
   4   1   5     1656.31     1687.83     25.64 o 
   5   1   5      125.61      122.90      9.46 o 
   6   1   5      567.87      553.64     17.62 o 
   7   1   5        7.94       12.54      8.00 o 
   8   1   5       60.08       52.90     14.24 o 
   9   1   5        0.62        5.58     11.21 o 
  10   1   5       74.71       73.61     32.44 o 
  11   1   5        2.14        3.77     20.36 o 
  12   1   5        0.14       -3.33     24.46 o 
 -12   2   5       13.49       34.29     17.70 o 
 -11   2   5       12.61       20.63     29.64 o 
 -10   2   5        5.00       -1.88     14.93 o 
  -9   2   5        0.08       -1.66     11.70 o 
  -8   2   5        0.17        1.13      9.11 o 
  -7   2   5       59.17       77.30     12.61 o 
  -6   2   5      102.87       93.16      9.64 o 
  -5   2   5      185.04      185.31      9.36 o 
  -4   2   5       21.86       20.05      5.13 o 
  -3   2   5       43.51       38.22      5.00 o 
  -2   2   5      171.85      170.33     10.05 o 
  -1   2   5        3.56        0.11      6.55 o 
   0   2   5       16.71        8.51      5.80 o 
   1   2   5      571.98      545.42     14.92 o 
   2   2   5     2141.99     1988.41     46.84 o 
   3   2   5      949.97      967.40     26.68 o 
   4   2   5        9.21       13.98      5.95 o 
   5   2   5      192.76      190.71     11.92 o 
   6   2   5      401.83      371.93     14.48 o 
   7   2   5       74.63       95.77     16.16 o 
   8   2   5        1.71        6.43     10.84 o 
   9   2   5       35.94       43.60     14.65 o 
  10   2   5        7.69       10.58     13.34 o 
  11   2   5       15.27       45.12     22.96 o 
  12   2   5        0.46       41.62     29.72 o 
 -12   3   5       10.53       27.53     19.08 o 
 -11   3   5        0.26       -4.73     14.50 o 
 -10   3   5        0.15      -13.92     20.16 o 
  -9   3   5       19.46       26.81     12.29 o 
  -8   3   5      109.21      122.66     17.59 o 
  -7   3   5       68.58       76.40     14.93 o 
  -6   3   5       43.23       32.66      9.01 o 
  -5   3   5      329.51      325.74     15.34 o 
  -4   3   5        3.43        0.01      4.97 o 
  -3   3   5     1836.06     1869.50     29.58 o 
  -2   3   5       18.82       25.85      6.50 o 
  -1   3   5     1624.83     1592.15     26.05 o 
   0   3   5       24.28       28.85      6.01 o 
   1   3   5      770.79      765.22     19.21 o 
   2   3   5      489.00      438.35     24.02 o 
   3   3   5        8.72       36.58     16.56 o 
   4   3   5       27.63       26.94     10.92 o 
   5   3   5        0.21       -2.71     11.70 o 
   6   3   5      946.93     1009.35     35.54 o 
   7   3   5        1.04       -1.43     12.04 o 
   8   3   5       44.81       17.96     13.55 o 
   9   3   5       15.42        3.88     12.29 o 
  10   3   5       44.48       54.78     16.87 o 
  11   3   5        8.21       16.03     10.67 o 
 -12   4   5        0.43        7.07     25.92 o 
 -11   4   5        0.02        4.87     15.91 o 
 -10   4   5       38.98       45.94     19.42 o 
  -9   4   5       79.76       78.23     23.95 o 
  -8   4   5      161.87      131.40     18.67 o 
  -7   4   5        2.84        3.53     10.14 o 
  -6   4   5      244.09      243.87     17.77 o 
  -5   4   5       68.80       85.08     11.08 o 
  -4   4   5      904.30      871.68     26.35 o 
  -3   4   5      789.52      824.97     21.43 o 
  -2   4   5       76.56       69.71      9.07 o 
  -1   4   5      207.79      204.20     11.89 o 
   0   4   5       47.18       57.33      8.04 o 
   1   4   5       54.10       52.06      5.90 o 
   2   4   5      346.10      328.59     24.79 o 
   3   4   5      419.57      417.74     27.73 o 
   4   4   5        8.56       18.50     11.34 o 
   5   4   5       71.22       90.61     16.78 o 
   6   4   5       31.60       20.34     13.72 o 
   7   4   5       25.59       37.58     14.70 o 
   8   4   5        0.96       -6.57     12.68 o 
   9   4   5        9.91       18.81     12.03 o 
  10   4   5       16.05       16.73     16.55 o 
  11   4   5        0.80       -2.51     10.87 o 
 -11   5   5        0.07        3.42     12.47 o 
 -10   5   5       10.47       46.11     20.09 o 
  -9   5   5        1.31       20.35     19.79 o 
  -8   5   5       47.02       17.82     18.75 o 
  -7   5   5       46.90       62.10     12.45 o 
  -6   5   5        0.00       -3.32      8.59 o 
  -5   5   5      115.99      130.82     13.24 o 
  -4   5   5      289.51      275.06     16.23 o 
  -3   5   5      196.57      180.80     13.59 o 
  -2   5   5      746.95      733.46     22.02 o 
  -1   5   5      422.45      456.51     17.85 o 
   0   5   5       36.54       39.50      8.35 o 
   1   5   5      246.34      240.62     16.16 o 
   2   5   5        6.02        3.71      6.16 o 
   3   5   5      135.83      196.23     30.42 o 
   4   5   5       15.06       10.93     16.56 o 
   5   5   5       60.75       77.61     17.30 o 
   6   5   5      100.70      127.26     19.87 o 
   7   5   5        0.08       13.83     11.17 o 
   8   5   5       35.44       56.16     14.44 o 
   9   5   5       36.51       23.74     16.36 o 
  10   5   5        4.70       -8.65      9.27 o 
  11   5   5        0.25        5.43     20.58 o 
 -11   6   5        3.08        2.70     15.44 o 
 -10   6   5        4.38       -1.42     11.81 o 
  -9   6   5        7.03        3.30     17.18 o 
  -8   6   5        0.91      -12.37     12.37 o 
  -7   6   5        0.09        2.79     12.12 o 
  -6   6   5       32.41       32.79     11.19 o 
  -5   6   5       13.11       10.50      9.36 o 
  -4   6   5        7.55       27.13      9.77 o 
  -3   6   5       64.98       51.99     11.19 o 
  -2   6   5        0.81        5.95      8.69 o 
  -1   6   5      212.72      224.61     14.81 o 
   0   6   5        0.91        1.07      6.12 o 
   1   6   5      739.16      726.76     22.31 o 
   2   6   5       53.19       40.73      8.33 o 
   3   6   5       24.22        6.33     12.02 o 
   4   6   5        3.47       -3.06     12.18 o 
   5   6   5       35.84       41.93     16.05 o 
   6   6   5       71.62       86.01     15.56 o 
   7   6   5       15.21        3.79     11.20 o 
   8   6   5        4.13       -0.48     12.59 o 
   9   6   5        7.60       -4.02     13.25 o 
  10   6   5        2.69       -5.60      9.20 o 
 -10   7   5        6.80       12.64     18.76 o 
  -9   7   5       47.58       15.37     30.81 o 
  -8   7   5       14.85       40.11     22.26 o 
  -7   7   5        0.12        1.07     13.21 o 
  -6   7   5       18.61       47.39     16.50 o 
  -5   7   5       17.44       17.02     10.02 o 
  -4   7   5      219.85      209.66     17.06 o 
  -3   7   5       11.33        0.61      9.50 o 
  -2   7   5        1.62       -7.77      7.77 o 
  -1   7   5       52.33       64.77     10.23 o 
   0   7   5       18.59       23.74      7.63 o 
   1   7   5      173.36      172.66     19.53 o 
   2   7   5       12.06       13.16     11.39 o 
   3   7   5      141.04      132.85     17.11 o 
   4   7   5       12.58       10.93     13.31 o 
   5   7   5       37.14       47.11     16.57 o 
   6   7   5       21.79       14.05     20.15 o 
   7   7   5        0.82      -11.76     16.23 o 
   8   7   5       12.14       -8.67     50.08 o 
   9   7   5        0.03       14.40     34.44 o 
  10   7   5        3.16       30.35     16.44 o 
  -9   8   5        1.12       -4.59     35.32 o 
  -8   8   5       27.86       13.26     23.64 o 
  -7   8   5       14.92        9.52     26.73 o 
  -6   8   5        8.62        6.57     13.44 o 
  -5   8   5       58.12       31.05     21.26 o 
  -4   8   5        9.67       15.19      9.17 o 
  -3   8   5       66.29       63.79     11.11 o 
  -2   8   5       13.37        9.35      8.68 o 
  -1   8   5      130.99      126.12     12.69 o 
   0   8   5        3.61       12.54      9.13 o 
   1   8   5      112.55       99.04     15.34 o 
   2   8   5        4.86        2.21     10.62 o 
   3   8   5        4.90        2.37     11.19 o 
   4   8   5       66.66       81.54     18.83 o 
   5   8   5       11.33        4.38     18.40 o 
   6   8   5        1.87      -14.08     14.08 o 
   7   8   5        0.16      -11.48     13.32 o 
   8   8   5        0.09       -4.88     12.16 o 
   9   8   5        1.52      -12.20     12.20 o 
  -8   9   5        0.03      -12.12     12.12 o 
  -7   9   5       31.83       44.65     16.97 o 
  -6   9   5        4.76       -3.35     11.72 o 
  -5   9   5       17.43       19.20     12.57 o 
  -4   9   5        5.75       28.94     12.37 o 
  -3   9   5      129.84      133.68     16.40 o 
  -2   9   5        0.05        6.57      8.31 o 
  -1   9   5        1.02       11.75     10.10 o 
   0   9   5       16.51       25.43     15.93 o 
   1   9   5       56.78       76.28     18.03 o 
   2   9   5        0.07       11.57     14.70 o 
   3   9   5        0.12       -6.48     15.87 o 
   4   9   5        0.50       -3.51     13.18 o 
   5   9   5       30.03       46.21     19.28 o 
   6   9   5        2.66       11.49     21.07 o 
   7   9   5        1.17       28.02     53.56 o 
   8   9   5        0.28       11.47     16.68 o 
  -7  10   5        2.28      -14.61     14.61 o 
  -6  10   5        8.82        7.61     12.08 o 
  -5  10   5        6.26       13.20     11.61 o 
  -4  10   5        1.02       11.06     12.14 o 
  -3  10   5        7.42        1.05     11.60 o 
  -2  10   5       53.27       56.60     13.49 o 
  -1  10   5        2.49        7.49     12.87 o 
   0  10   5        9.39       16.16     15.34 o 
   1  10   5        2.83        5.81     13.36 o 
   2  10   5        0.32       -6.71     12.97 o 
   3  10   5        0.07       -6.33     12.78 o 
   4  10   5        0.98       24.43     34.14 o 
   5  10   5        0.22       -0.82     16.77 o 
   6  10   5        4.72      -12.74     15.83 o 
  -5  11   5        0.96        0.50     13.29 o 
  -4  11   5        0.36        9.32     35.32 o 
  -3  11   5       10.10       -3.43     13.23 o 
  -2  11   5        0.00       19.37     20.93 o 
  -1  11   5        0.70       27.46     11.52 o 
   0  11   5       27.15       30.74     11.35 o 
   1  11   5        1.06        3.80     13.87 o 
   2  11   5        0.33       27.69     11.04 o 
   3  11   5        0.06        8.37     11.21 o 
   4  11   5        0.72       -7.00     20.71 o 
   0  12   5       17.98       37.88     16.84 o 
 -12   0   6        0.14       -5.36     17.33 o 
 -11   0   6        3.28      -14.07     34.32 o 
 -10   0   6        6.83       -3.45     12.81 o 
  -9   0   6        1.81       -3.77     12.99 o 
  -8   0   6       31.55       28.29     16.51 o 
  -7   0   6        7.00       -1.56     12.53 o 
  -6   0   6       82.25       99.84     18.06 o 
  -5   0   6     2166.63     2113.65     61.33 o 
  -4   0   6     3151.35     2940.30     67.23 o 
  -3   0   6      764.17      803.13     31.44 o 
  -2   0   6     4238.37     4129.17     56.51 o 
  -1   0   6       43.48       46.18      7.92 o 
   0   0   6     8455.40     8638.44    123.34 o 
   1   0   6     2383.60     2380.06     48.77 o 
   2   0   6     7833.71     7588.05    116.10 o 
   3   0   6      252.40      235.98     22.19 o 
   4   0   6     1887.31     2006.69     68.31 o 
   5   0   6       48.01       63.92     13.27 o 
   6   0   6      197.97      204.37     19.35 o 
   7   0   6      118.12      131.27     16.68 o 
   8   0   6      246.46      233.41     20.14 o 
   9   0   6       66.63       95.13     28.49 o 
  10   0   6        1.96       -1.07     19.43 o 
  11   0   6        0.43       -8.43     22.96 o 
 -13   1   6        5.13        6.96     25.26 o 
 -12   1   6        4.58        4.31     17.24 o 
 -11   1   6        4.04        2.64     10.89 o 
 -10   1   6        0.01       -3.33      8.85 o 
  -9   1   6       22.08       18.47     10.88 o 
  -8   1   6       58.71       38.08     11.99 o 
  -7   1   6      186.04      200.64     20.37 o 
  -6   1   6       50.56       49.93      7.41 o 
  -5   1   6        6.57       10.32      8.15 o 
  -4   1   6      120.46      124.78      9.71 o 
  -3   1   6     1678.82     1686.09     27.62 o 
  -2   1   6        8.04       12.19      4.95 o 
  -1   1   6      102.07       97.09      8.64 o 
   0   1   6     1907.56     1875.34     32.48 o 
   1   1   6     7149.37     7273.73     90.34 o 
   2   1   6      126.05      120.21      9.82 o 
   3   1   6      131.08      143.53     10.84 o 
   4   1   6      268.72      268.28     12.98 o 
   5   1   6        8.37       16.80      6.64 o 
   6   1   6        0.54        5.36      7.53 o 
   7   1   6       64.77       76.32     10.78 o 
   8   1   6      270.16      249.91     21.47 o 
   9   1   6        0.10       -0.03     11.56 o 
  10   1   6        0.09        2.35     14.36 o 
  11   1   6        2.02      -17.89     17.89 o 
  12   1   6        5.28       13.50     22.89 o 
 -12   2   6       15.49       13.95     20.31 o 
 -11   2   6       10.83        5.29     14.37 o 
 -10   2   6        0.33      -10.33     10.33 o 
  -9   2   6      177.77      161.41     21.19 o 
  -8   2   6      121.36      158.46     17.49 o 
  -7   2   6        2.18        7.06      9.18 o 
  -6   2   6        2.01       -7.51      7.51 o 
  -5   2   6      138.57      140.36     11.57 o 
  -4   2   6        5.83       -0.47      5.55 o 
  -3   2   6       71.49       86.41      9.64 o 
  -2   2   6     3177.68     3299.46     47.88 o 
  -1   2   6      159.57      152.33     11.50 o 
   0   2   6     2130.60     2105.35     36.44 o 
   1   2   6     1466.44     1377.36     26.78 o 
   2   2   6       87.41       75.34      6.69 o 
   3   2   6     4832.15     4821.10     67.23 o 
   4   2   6      189.72      182.48     10.71 o 
   5   2   6      434.92      441.28     23.07 o 
   6   2   6       58.47       65.81     14.53 o 
   7   2   6        0.40        2.81     11.66 o 
   8   2   6       24.40       26.82     13.36 o 
   9   2   6       98.34      124.76     19.31 o 
  10   2   6        3.80       29.52     18.23 o 
  12   2   6        0.92       -1.60     24.39 o 
 -12   3   6        0.19      -15.80     15.80 o 
 -11   3   6        0.02        8.67     16.24 o 
 -10   3   6        2.08        2.15     11.94 o 
  -9   3   6       88.41      105.65     17.95 o 
  -8   3   6        9.07       -8.95      9.24 o 
  -7   3   6        0.94       -9.67      9.67 o 
  -6   3   6        1.15       -7.24      7.24 o 
  -5   3   6       14.88       10.71      6.28 o 
  -4   3   6        3.23        5.57      5.71 o 
  -3   3   6        1.37       -0.34      5.16 o 
  -2   3   6      426.36      399.58     17.40 o 
  -1   3   6     1367.13     1351.06     31.35 o 
   0   3   6        0.00        4.10      5.34 o 
   1   3   6       32.06       50.02      6.80 o 
   2   3   6      269.82      276.22     35.30 o 
   3   3   6     1048.16     1005.57     37.11 o 
   4   3   6      833.72      782.81     35.80 o 
   5   3   6       43.88       57.34     14.38 o 
   6   3   6      289.10      266.20     22.11 o 
   7   3   6       57.00       70.95     17.14 o 
   8   3   6        0.16       -1.78     12.86 o 
   9   3   6       32.03       28.93     16.06 o 
  10   3   6        8.79       17.15     17.50 o 
  11   3   6       16.76       -5.30     17.15 o 
 -12   4   6        0.00      -13.23     13.23 o 
 -11   4   6        3.97        4.98     15.14 o 
 -10   4   6        1.30       -2.55     15.71 o 
  -9   4   6        0.13      -13.57     13.57 o 
  -8   4   6       66.28       70.79     15.80 o 
  -7   4   6        3.83       11.20      9.87 o 
  -6   4   6       75.99       79.64     13.19 o 
  -5   4   6       13.38       23.49      8.27 o 
  -4   4   6       24.81       39.46      8.54 o 
  -3   4   6      989.48      956.70     23.05 o 
  -2   4   6       33.54       45.84      8.39 o 
  -1   4   6        3.22       -1.93      5.85 o 
   0   4   6     1143.54     1165.99     25.91 o 
   1   4   6      306.13      285.77     16.19 o 
   2   4   6        0.06        8.41     14.78 o 
   3   4   6      177.08      185.86     22.44 o 
   4   4   6        5.88        9.25     14.89 o 
   5   4   6       42.70       50.58     14.56 o 
   6   4   6       81.57       85.10     17.13 o 
   7   4   6       76.37       77.90     17.00 o 
   8   4   6        3.54      -10.05     12.21 o 
   9   4   6        8.50       15.52     15.27 o 
  10   4   6        9.12       -1.24     11.51 o 
  11   4   6        0.65       26.79     11.48 o 
 -11   5   6        0.47       -2.57     18.01 o 
 -10   5   6       10.14       24.88     25.86 o 
  -9   5   6        2.91        3.69     15.77 o 
  -8   5   6       62.19       90.63     17.11 o 
  -7   5   6      216.41      232.84     19.35 o 
  -6   5   6       18.93       24.41     10.96 o 
  -5   5   6      179.70      199.79     18.05 o 
  -4   5   6      154.79      155.30     13.80 o 
  -3   5   6       36.43       36.32      9.66 o 
  -2   5   6      235.49      229.95     16.57 o 
  -1   5   6      563.75      549.59     27.84 o 
   0   5   6      148.55      163.56     14.29 o 
   1   5   6       61.11       71.89      7.74 o 
   2   5   6       23.55       27.74      7.85 o 
   3   5   6       21.95        5.39     14.63 o 
   4   5   6       36.95       15.38     17.65 o 
   5   5   6       83.25       82.53     21.67 o 
   6   5   6       23.11       47.95     16.10 o 
   7   5   6       11.79        2.21     13.46 o 
   8   5   6        7.59       -6.24     11.17 o 
   9   5   6        0.12      -11.44     11.44 o 
  10   5   6        3.23       -3.64     10.23 o 
  11   5   6        0.88       -8.62     11.43 o 
 -11   6   6        0.03      -15.74     15.74 o 
 -10   6   6       45.50       -7.94     25.01 o 
  -9   6   6       53.19       86.19     28.16 o 
  -8   6   6       34.79       58.76     17.22 o 
  -7   6   6        0.02       -0.60      9.77 o 
  -6   6   6       70.22       67.09     14.46 o 
  -5   6   6      390.72      338.08     22.06 o 
  -4   6   6       11.64       11.41      9.54 o 
  -3   6   6       12.17       25.25      9.97 o 
  -2   6   6      193.71      180.29     14.93 o 
  -1   6   6      422.48      431.47     20.52 o 
   0   6   6      122.38      115.60      9.52 o 
   1   6   6        1.57       -2.22      7.04 o 
   2   6   6      551.38      561.12     37.01 o 
   3   6   6        4.24       12.11     17.30 o 
   4   6   6      183.33      154.19     26.43 o 
   5   6   6        3.61       -8.43     12.02 o 
   6   6   6        2.18       -3.28     13.46 o 
   7   6   6       42.37       48.57     16.74 o 
   8   6   6        1.10       -8.87     13.31 o 
   9   6   6       10.83       15.51     17.25 o 
  10   6   6        0.01       20.25     21.77 o 
 -10   7   6        4.11       -5.31     13.86 o 
  -9   7   6        4.39       15.12     56.80 o 
  -8   7   6        4.35        4.44     14.50 o 
  -7   7   6        0.06       -1.57     12.16 o 
  -6   7   6        0.00      -11.29     11.29 o 
  -5   7   6      184.05      173.82     18.18 o 
  -4   7   6       50.73       43.08     11.53 o 
  -3   7   6       22.56       14.60      9.93 o 
  -2   7   6        6.18       11.75      9.78 o 
  -1   7   6      126.67      144.64     12.69 o 
   0   7   6        0.04        3.03      6.82 o 
   1   7   6       49.76       72.37     14.07 o 
   2   7   6        0.91      -10.29     10.29 o 
   3   7   6       12.84       -5.27     11.60 o 
   4   7   6        5.97      -11.35     11.35 o 
   5   7   6       38.78       44.10     16.45 o 
   6   7   6        1.52        5.88     12.80 o 
   7   7   6        0.40      -11.28     12.27 o 
   8   7   6        2.63        6.10     17.18 o 
   9   7   6        1.85      -10.07     16.98 o 
  -9   8   6        0.92       -0.77     12.41 o 
  -8   8   6        0.02       -1.87     11.45 o 
  -7   8   6       42.04       53.19     19.00 o 
  -6   8   6       35.15       18.50     14.13 o 
  -5   8   6      126.07      130.02     23.88 o 
  -4   8   6       38.82       63.99     24.03 o 
  -3   8   6       24.42       21.43      9.07 o 
  -2   8   6        1.56       -4.00      7.81 o 
  -1   8   6       63.80       58.84     10.10 o 
   0   8   6       65.07       54.33     16.29 o 
   1   8   6      372.44      367.50     24.45 o 
   2   8   6        2.05       -1.08     12.35 o 
   3   8   6       26.24       10.06     14.61 o 
   4   8   6       25.85       19.70     14.34 o 
   5   8   6       28.02       34.75     17.43 o 
   6   8   6       11.56        5.74     14.96 o 
   7   8   6        2.49       11.17     13.19 o 
   8   8   6        6.87       23.25     15.84 o 
  -8   9   6        0.21       -3.14     14.88 o 
  -7   9   6        1.00      -10.36     10.36 o 
  -6   9   6       15.18       20.02     23.04 o 
  -5   9   6       25.26       29.53     12.54 o 
  -4   9   6       22.44        8.90     12.14 o 
  -3   9   6       29.83       59.67     11.32 o 
  -2   9   6       56.53       58.39     10.89 o 
  -1   9   6        1.18        4.73     12.58 o 
   0   9   6       14.37        6.40     12.91 o 
   1   9   6        2.93       13.34     12.94 o 
   2   9   6        0.01        9.34     14.06 o 
   3   9   6       58.51       74.33     19.13 o 
   4   9   6        2.21       -3.51     14.99 o 
   5   9   6        0.25      -14.55     14.55 o 
   6   9   6        5.50      -10.19     16.67 o 
   7   9   6        0.07        7.76     25.44 o 
  -7  10   6        1.89      -12.28     12.28 o 
  -6  10   6        1.21       28.11     13.37 o 
  -5  10   6        1.26        2.24     12.54 o 
  -4  10   6        0.21        4.05     11.46 o 
  -3  10   6        2.33        8.04     12.14 o 
  -2  10   6       19.25       35.00     13.04 o 
  -1  10   6       28.32       49.22     15.10 o 
   0  10   6       19.75       18.72     13.93 o 
   1  10   6        0.89      -11.93     11.93 o 
   2  10   6        2.66       19.86     13.60 o 
   3  10   6        1.26      -13.54     16.47 o 
   4  10   6       25.64       29.84     24.71 o 
   5  10   6       10.10       14.06     23.43 o 
   6  10   6        8.45       -0.54     15.73 o 
  -5  11   6        0.76       -1.59     12.60 o 
  -4  11   6        6.40       29.76     18.38 o 
  -3  11   6        0.12       20.36     20.43 o 
  -2  11   6        0.95       12.34     12.86 o 
  -1  11   6        1.91        4.68     10.00 o 
   0  11   6        2.12        4.39     10.38 o 
   1  11   6        1.73        9.99     23.68 o 
   2  11   6       11.22       -1.58      9.64 o 
   3  11   6        0.93       16.29     39.75 o 
   4  11   6        0.37       -7.84     19.24 o 
 -12   1   7        0.18        0.31     12.33 o 
 -11   1   7        6.65        1.72     12.11 o 
 -10   1   7        4.54       22.78     18.08 o 
  -9   1   7       18.41       15.78     11.06 o 
  -8   1   7        0.01        4.13     10.15 o 
  -7   1   7       30.83       37.70     11.06 o 
  -6   1   7        5.37       20.77      9.06 o 
  -5   1   7      320.99      336.06     14.44 o 
  -4   1   7      175.19      162.87     10.92 o 
  -3   1   7      934.06     1008.25     22.51 o 
  -2   1   7        2.16       -4.17      4.54 o 
  -1   1   7       21.79       26.68      7.25 o 
   0   1   7        6.36       16.62      6.84 o 
   1   1   7      331.11      336.48     22.64 o 
   2   1   7        2.36        7.64      5.55 o 
   3   1   7     1144.68     1135.85     26.90 o 
   4   1   7      450.19      465.62     18.78 o 
   5   1   7      193.08      180.23     15.36 o 
   6   1   7       10.58       19.90      9.50 o 
   7   1   7       32.73       41.05     13.68 o 
   8   1   7       39.16       50.74     14.24 o 
   9   1   7       16.22       15.13     11.31 o 
  10   1   7        4.77      -18.74     18.74 o 
  11   1   7        5.48        8.66     15.82 o 
 -12   2   7        0.01        1.78     30.06 o 
 -11   2   7        6.92       -0.97     10.36 o 
 -10   2   7        1.49        6.43     18.24 o 
  -9   2   7       71.88       55.89     14.85 o 
  -8   2   7       45.27       35.71     11.96 o 
  -7   2   7        0.63       -7.32      8.81 o 
  -6   2   7        3.85       10.77      8.56 o 
  -5   2   7      224.02      229.20     14.13 o 
  -4   2   7      608.94      559.85     18.44 o 
  -3   2   7      131.26      142.54     16.46 o 
  -2   2   7     3571.04     3692.09     52.58 o 
  -1   2   7        0.72       -0.65      5.57 o 
   0   2   7      121.75      127.72     10.54 o 
   1   2   7        3.54        0.03      5.01 o 
   2   2   7     1704.93     1736.35     32.16 o 
   3   2   7     1296.11     1329.09     27.47 o 
   4   2   7     1275.35     1257.69     28.81 o 
   5   2   7       54.69       62.67     10.22 o 
   6   2   7       37.64       51.82     13.93 o 
   7   2   7       60.74       55.83     14.65 o 
   8   2   7      112.13      166.19     20.55 o 
   9   2   7        4.73        7.21     12.72 o 
  10   2   7        2.94       -7.41     13.07 o 
  11   2   7       11.36       32.19     27.32 o 
 -12   3   7        7.19       12.70     19.76 o 
 -11   3   7        7.01       -8.37     21.11 o 
 -10   3   7       32.32       47.69     15.58 o 
  -9   3   7       89.98       71.30     15.87 o 
  -8   3   7      401.32      436.83     28.47 o 
  -7   3   7     1008.31     1046.01     52.61 o 
  -6   3   7      139.03      133.27     13.24 o 
  -5   3   7       61.24       66.41     10.74 o 
  -4   3   7       28.00       25.03      5.85 o 
  -3   3   7      190.62      207.02     17.66 o 
  -2   3   7     1881.70     1940.11     37.31 o 
  -1   3   7        9.75        5.73      6.42 o 
   0   3   7      294.68      285.14     14.34 o 
   1   3   7       91.34       97.64      8.98 o 
   2   3   7      423.52      427.54     25.83 o 
   3   3   7      689.90      658.04     32.01 o 
   4   3   7      878.97      862.30     37.83 o 
   5   3   7      181.35      207.48     47.03 o 
   6   3   7      570.56      598.20     38.90 o 
   7   3   7       28.67       54.07     15.62 o 
   8   3   7       19.51       28.44     14.15 o 
   9   3   7        8.45       -0.54     12.34 o 
  10   3   7        6.49        2.54     13.75 o 
  11   3   7        0.85        2.00     11.33 o 
 -12   4   7        0.04      -16.70     16.70 o 
 -11   4   7        3.36      -11.79     15.89 o 
 -10   4   7        8.89        0.20     14.54 o 
  -9   4   7       78.99       76.69     17.11 o 
  -8   4   7      126.04      162.68     20.98 o 
  -7   4   7      214.53      234.85     18.66 o 
  -6   4   7        0.07       12.47     10.20 o 
  -5   4   7        8.70       16.91      9.96 o 
  -4   4   7       14.56       18.07      7.67 o 
  -3   4   7        6.60        6.88      6.75 o 
  -2   4   7      328.41      306.96     14.22 o 
  -1   4   7        9.88        7.83     11.13 o 
   0   4   7      549.08      603.71     22.16 o 
   1   4   7      681.46      635.25     20.57 o 
   2   4   7        3.90      -11.36     11.36 o 
   3   4   7      258.47      236.36     24.52 o 
   4   4   7      161.24      180.41     24.76 o 
   5   4   7      211.74      211.82     29.57 o 
   6   4   7      146.27      115.74     23.64 o 
   7   4   7       40.06       60.60     16.37 o 
   8   4   7        5.43      -11.59     11.59 o 
   9   4   7        3.45       -2.43     19.42 o 
  10   4   7        0.00        4.29      8.61 o 
  11   4   7        2.03       -6.78     11.77 o 
 -11   5   7        1.21      -10.87     10.87 o 
 -10   5   7       42.69       38.51     19.68 o 
  -9   5   7      132.89      103.39     27.93 o 
  -8   5   7      122.38      179.65     18.09 o 
  -7   5   7     1082.28     1021.35     34.99 o 
  -6   5   7       66.25       56.91     13.29 o 
  -5   5   7       13.74        2.26     10.24 o 
  -4   5   7        9.48       12.65      8.31 o 
  -3   5   7       44.73       50.20     10.35 o 
  -2   5   7        1.46        3.43      7.67 o 
  -1   5   7     1122.37     1075.76     34.59 o 
   0   5   7       36.70       35.64      9.14 o 
   1   5   7      485.51      488.81     18.94 o 
   2   5   7       11.27       33.73     16.44 o 
   3   5   7      399.13      425.04     46.18 o 
   4   5   7        0.93        1.43     16.06 o 
   5   5   7      212.83      224.88     28.97 o 
   6   5   7       87.69       95.87     23.30 o 
   7   5   7       20.35       33.95     19.07 o 
   8   5   7       27.66       10.43     29.04 o 
   9   5   7        9.72       24.79     15.37 o 
  10   5   7        0.01       -0.50     18.21 o 
 -11   6   7        3.18      -19.59     28.92 o 
 -10   6   7        8.73       -7.67     12.18 o 
  -9   6   7        3.85       12.74     16.98 o 
  -8   6   7        4.37       -4.32     14.34 o 
  -7   6   7        3.10        3.35      9.27 o 
  -6   6   7       41.38       39.52     12.44 o 
  -5   6   7       63.07       50.67     13.60 o 
  -4   6   7       19.95       14.34      9.70 o 
  -3   6   7       24.84       33.62      9.92 o 
  -2   6   7        8.41       -1.01      9.08 o 
  -1   6   7       74.36       75.32      9.19 o 
   0   6   7       87.69       86.68     16.36 o 
   1   6   7      129.73      138.14     10.75 o 
   2   6   7      237.68      243.17     28.78 o 
   3   6   7       17.45       33.63     19.45 o 
   4   6   7      156.72      154.99     27.95 o 
   5   6   7        0.04        7.44     17.96 o 
   6   6   7        0.18       -0.08     17.19 o 
   7   6   7        2.67        8.40     16.68 o 
   8   6   7        1.88       -4.32     13.03 o 
   9   6   7        0.41       15.36     18.98 o 
  10   6   7        1.11        1.77     20.57 o 
 -10   7   7        0.03       -3.62     11.80 o 
  -9   7   7       14.58       10.25     11.41 o 
  -8   7   7        0.08       -5.37     12.44 o 
  -7   7   7        1.03        3.03     13.44 o 
  -6   7   7      197.91      206.19     20.09 o 
  -5   7   7        3.16       -1.01      9.26 o 
  -4   7   7        3.97        5.89     12.93 o 
  -3   7   7      143.88      140.66     15.30 o 
  -2   7   7      154.29      146.40     15.42 o 
  -1   7   7       19.57       14.59      8.49 o 
   0   7   7      333.59      348.20     16.65 o 
   1   7   7       26.31       17.59     10.90 o 
   2   7   7      465.34      426.45     29.42 o 
   3   7   7      104.24       92.66     18.42 o 
   4   7   7        8.33        2.53     13.16 o 
   5   7   7       11.20        4.89     12.99 o 
   6   7   7        0.05      -11.71     13.58 o 
   7   7   7        6.87       -0.04     13.22 o 
   8   7   7        0.92       -0.51     13.05 o 
   9   7   7        0.70       17.85     13.74 o 
  -9   8   7        2.06       -0.11     33.42 o 
  -8   8   7        2.05       -4.04     13.96 o 
  -7   8   7       29.53       34.05     15.75 o 
  -6   8   7        2.04        7.54     13.90 o 
  -5   8   7        0.57        2.08     10.85 o 
  -4   8   7        8.01      -10.35     10.64 o 
  -3   8   7       25.15       29.30     12.66 o 
  -2   8   7      141.56      162.25     15.31 o 
  -1   8   7        9.92       12.69      8.41 o 
   0   8   7        6.56        8.86     12.70 o 
   1   8   7       98.70       81.85     17.74 o 
   2   8   7        8.79       10.67     12.96 o 
   3   8   7       30.71       23.21     14.82 o 
   4   8   7       10.39       10.29     14.44 o 
   5   8   7       14.97       25.51     15.49 o 
   6   8   7        1.94       18.51     16.33 o 
   7   8   7        1.50      -10.16     10.16 o 
   8   8   7        0.00       19.12     22.54 o 
  -8   9   7        0.87        1.58     48.77 o 
  -7   9   7        0.39       15.70     43.10 o 
  -6   9   7       33.37       35.42     24.40 o 
  -5   9   7        0.26       19.74     13.09 o 
  -4   9   7        8.28       11.68     10.17 o 
  -3   9   7        9.90       20.41      9.00 o 
  -2   9   7        5.10       13.04      8.52 o 
  -1   9   7        0.09        0.52     11.43 o 
   0   9   7        0.64       -9.22     11.49 o 
   1   9   7        4.81       -6.50     12.17 o 
   2   9   7        0.03      -12.53     30.57 o 
   3   9   7        5.39        2.75     13.48 o 
   4   9   7        3.84       19.13     15.07 o 
   5   9   7        2.47        1.80     14.91 o 
   6   9   7        2.43       -8.44     16.11 o 
   7   9   7        0.10      -12.02     12.02 o 
  -7  10   7        4.59       20.97     14.44 o 
  -6  10   7        1.94      -12.21     12.21 o 
  -5  10   7       37.87       51.57     15.20 o 
  -4  10   7        5.52        2.26     17.18 o 
  -3  10   7        1.94       30.93     14.57 o 
  -2  10   7       22.22       30.30     15.29 o 
  -1  10   7       73.43       88.39     18.44 o 
   0  10   7       26.63       41.54     15.23 o 
   1  10   7        1.44      -10.75     11.52 o 
   2  10   7       17.46       42.39     19.54 o 
   3  10   7        5.85      -16.88     16.88 o 
   4  10   7       36.30       41.23     24.07 o 
   5  10   7       20.38       34.31     22.18 o 
   6  10   7        2.84      -12.34     16.48 o 
  -5  11   7        0.10       -0.01     17.43 o 
  -4  11   7        5.61       40.67     24.10 o 
  -3  11   7        2.93       18.23     30.16 o 
  -2  11   7       13.34       -1.70     15.13 o 
  -1  11   7        0.61       36.96     12.75 o 
   0  11   7        0.60       -8.77     12.57 o 
   1  11   7        1.20       11.50     10.73 o 
   2  11   7        1.00       12.39     17.33 o 
   3  11   7        2.48      -17.85     19.20 o 
   4  11   7       12.13       -0.11     24.11 o 
 -12   0   8       12.26       21.33     19.96 o 
 -11   0   8        3.21      -10.01     14.52 o 
 -10   0   8       10.13       25.06     15.97 o 
  -9   0   8        6.34        7.75     14.69 o 
  -8   0   8      341.56      255.64     29.29 o 
  -7   0   8        0.29       16.94     14.92 o 
  -6   0   8      363.48      287.03     26.91 o 
  -5   0   8     1438.37     1452.87    129.14 o 
  -4   0   8      868.13      909.71     33.80 o 
  -3   0   8     1054.60     1112.81     26.59 o 
  -2   0   8    14607.73    15131.44    207.23 o 
  -1   0   8        0.02        3.25      6.77 o 
   0   0   8     3841.71     4016.79     92.08 o 
   1   0   8      494.15      490.56     24.79 o 
   2   0   8     1237.63     1257.71     35.66 o 
   3   0   8     1043.77     1040.52     51.96 o 
   4   0   8      413.31      446.37     24.38 o 
   5   0   8       18.62       32.57     12.85 o 
   6   0   8        2.32       -0.34     12.50 o 
   7   0   8        1.12        3.89     12.19 o 
   8   0   8      247.81      275.83     44.62 o 
   9   0   8      141.74      170.24     36.99 o 
  10   0   8       58.07       37.65     26.62 o 
  11   0   8        0.55        8.96     21.93 o 
 -12   1   8        0.04        3.35     12.18 o 
 -11   1   8        4.68        0.89     14.53 o 
 -10   1   8        7.82       11.97     11.82 o 
  -9   1   8       30.60       39.70     13.25 o 
  -8   1   8      143.04      135.10     17.41 o 
  -7   1   8        6.82       -3.20      8.95 o 
  -6   1   8      165.12      188.57     17.80 o 
  -5   1   8      510.93      523.13     17.81 o 
  -4   1   8      216.06      217.35     16.05 o 
  -3   1   8     6357.02     6879.47     68.84 o 
  -2   1   8     2246.60     2259.54     30.03 o 
  -1   1   8        5.98        3.44      6.52 o 
   0   1   8       10.58       17.57      6.65 o 
   1   1   8      335.21      337.93     14.34 o 
   2   1   8       13.86       20.60      6.74 o 
   3   1   8       54.22       52.41      8.89 o 
   4   1   8      802.65      787.38     37.94 o 
   5   1   8      102.14      114.53     13.66 o 
   6   1   8        3.21       -3.18     11.11 o 
   7   1   8      212.46      211.31     26.21 o 
   8   1   8      110.09      131.03     22.41 o 
   9   1   8        2.82        1.69     14.89 o 
  10   1   8       29.50       38.92     16.85 o 
  11   1   8        6.14       33.30     17.38 o 
 -12   2   8        1.65      -19.20     26.97 o 
 -11   2   8       15.56       14.95     12.50 o 
 -10   2   8        0.14       -0.92     10.96 o 
  -9   2   8        0.01        7.16     10.52 o 
  -8   2   8       22.32       31.91     11.45 o 
  -7   2   8       15.34       22.03     11.86 o 
  -6   2   8      138.53      122.21     12.39 o 
  -5   2   8        0.22       -1.46      7.37 o 
  -4   2   8      284.39      294.96     14.81 o 
  -3   2   8      110.36      103.88     11.37 o 
  -2   2   8     3751.49     3984.61     56.81 o 
  -1   2   8       23.49       30.72      7.54 o 
   0   2   8     2305.89     2289.75     50.63 o 
   1   2   8      421.17      437.36     22.18 o 
   2   2   8       86.14       86.60      8.96 o 
   3   2   8      304.34      271.87     17.99 o 
   4   2   8      110.72      112.73     13.97 o 
   5   2   8      157.44      165.80     22.52 o 
   6   2   8        0.00      -13.36     13.36 o 
   7   2   8       86.68      102.69     21.51 o 
   8   2   8      114.50      127.99     23.76 o 
   9   2   8        2.65       29.90     16.85 o 
  10   2   8        5.89       -4.90     20.96 o 
  11   2   8        3.36       40.15     28.49 o 
 -12   3   8        1.14      -21.41     29.31 o 
 -11   3   8       18.28       42.27     20.74 o 
 -10   3   8        7.12        7.26     11.62 o 
  -9   3   8        1.66       15.19     11.82 o 
  -8   3   8        6.89       16.17     14.03 o 
  -7   3   8      967.90      971.27     31.37 o 
  -6   3   8       25.32       29.25     10.63 o 
  -5   3   8      140.21      112.12     14.13 o 
  -4   3   8       56.37       48.04     10.48 o 
  -3   3   8      336.70      365.36     18.21 o 
  -2   3   8       51.03       65.64     11.65 o 
  -1   3   8      328.47      339.73     16.32 o 
   0   3   8      427.10      434.51     17.90 o 
   1   3   8      131.83      125.75     10.47 o 
   2   3   8       11.05        3.79      3.90 o 
   3   3   8      121.05      107.40     18.50 o 
   4   3   8       83.49       54.11     16.97 o 
   5   3   8      283.40      281.99     28.38 o 
   6   3   8       45.92       37.25     18.25 o 
   7   3   8        0.48        8.70     16.16 o 
   8   3   8      128.75      171.67     27.97 o 
   9   3   8        0.77        6.38     17.33 o 
  10   3   8       14.97       42.13     20.36 o 
 -12   4   8       10.58        1.58     28.16 o 
 -11   4   8       13.75      -13.00     13.00 o 
 -10   4   8       36.38       52.08     28.22 o 
  -9   4   8        2.53        1.98     10.78 o 
  -8   4   8        0.74        0.63     13.24 o 
  -7   4   8        6.39       11.45      9.70 o 
  -6   4   8      354.45      337.16     21.26 o 
  -5   4   8        6.28       -1.94      9.63 o 
  -4   4   8       19.85       15.35      7.43 o 
  -3   4   8        1.75        9.54      9.37 o 
  -2   4   8       84.43       88.21     14.60 o 
  -1   4   8      167.80      154.08     13.46 o 
   0   4   8      167.34      171.96     13.61 o 
   1   4   8      181.70      195.66     12.78 o 
   2   4   8      122.00      112.32     19.20 o 
   3   4   8        0.11        5.03     14.96 o 
   4   4   8        0.23      -13.08     13.08 o 
   5   4   8       25.29       42.33     31.16 o 
   6   4   8      170.24      136.94     25.61 o 
   7   4   8        0.84      -14.16     14.16 o 
   8   4   8        8.58       14.46     16.09 o 
   9   4   8        1.48       -6.02     16.47 o 
  10   4   8       13.70       10.49     18.75 o 
  11   4   8        1.81       15.56     13.55 o 
 -11   5   8        1.88       -1.86     13.97 o 
 -10   5   8        0.05       -1.93     20.19 o 
  -9   5   8        6.54       13.79     19.71 o 
  -8   5   8      132.41      157.36     18.65 o 
  -7   5   8        0.88       -3.46      9.31 o 
  -6   5   8      522.61      529.64     26.22 o 
  -5   5   8      409.62      428.49     30.71 o 
  -4   5   8       74.26       58.80     10.32 o 
  -3   5   8       79.58       67.64     10.98 o 
  -2   5   8      224.26      223.21     14.73 o 
  -1   5   8       92.85       75.35     12.60 o 
   0   5   8        0.06       -7.38      7.38 o 
   1   5   8      109.54      127.44     14.13 o 
   2   5   8      604.96      637.62     36.94 o 
   3   5   8      255.30      252.14     45.22 o 
   4   5   8       13.70        1.87     17.85 o 
   5   5   8        0.00       -1.37     27.06 o 
   6   5   8       81.51      107.54     24.50 o 
   7   5   8        1.95       10.36     17.66 o 
   8   5   8       10.00       15.14     19.50 o 
   9   5   8       39.49       68.35     22.34 o 
  10   5   8        7.13        6.68     11.37 o 
 -11   6   8        0.82      -13.18     17.38 o 
 -10   6   8       42.53       -8.46     12.41 o 
  -9   6   8        0.15      -24.41     24.41 o 
  -8   6   8        0.52       -6.44     13.06 o 
  -7   6   8        0.54       -7.18      9.01 o 
  -6   6   8        0.69      -11.82     15.84 o 
  -5   6   8      287.89      277.01     21.53 o 
  -4   6   8      234.36      225.06     16.52 o 
  -3   6   8        1.52       -6.44      8.59 o 
  -2   6   8       27.03       37.38      9.96 o 
  -1   6   8       12.23       14.49      9.54 o 
   0   6   8      228.35      240.37     19.34 o 
   1   6   8       54.72       52.08      8.68 o 
   2   6   8       25.16       17.22     18.24 o 
   3   6   8      392.34      420.68     35.20 o 
   4   6   8       44.15       44.04     19.47 o 
   5   6   8       28.67       20.37     19.71 o 
   6   6   8       16.38       25.51     20.16 o 
   7   6   8        7.91       28.04     19.87 o 
   8   6   8        9.25       11.00     14.36 o 
   9   6   8        0.28       10.80     16.98 o 
  10   6   8        0.20        5.98     18.26 o 
 -10   7   8        0.02      -10.61     10.61 o 
  -9   7   8        2.26       -9.91     13.64 o 
  -8   7   8       25.92       15.86     18.60 o 
  -7   7   8        0.01        6.26     12.69 o 
  -6   7   8        0.90      -12.81     12.81 o 
  -5   7   8       34.31       18.24     11.91 o 
  -4   7   8      215.47      215.37     20.15 o 
  -3   7   8        5.38       -4.25      8.45 o 
  -2   7   8        1.77        5.07      9.27 o 
  -1   7   8        0.00      -13.91     13.91 o 
   0   7   8       35.76       43.40      8.07 o 
   1   7   8      154.22      159.76     19.80 o 
   2   7   8      472.35      453.57     28.67 o 
   3   7   8        3.02       20.35     13.05 o 
   4   7   8        8.64        9.78     13.47 o 
   5   7   8        3.39       -1.59     11.99 o 
   6   7   8        1.01        3.65     13.68 o 
   7   7   8        2.21        7.98     14.88 o 
   8   7   8       18.04        7.88     12.16 o 
   9   7   8        4.02        0.40     12.76 o 
  -9   8   8        0.48       -4.92     22.54 o 
  -8   8   8        0.00        8.59     10.87 o 
  -7   8   8        4.59        3.28     12.28 o 
  -6   8   8       13.02       36.12     16.31 o 
  -5   8   8       74.85      104.40     17.17 o 
  -4   8   8       14.40       26.72     13.42 o 
  -3   8   8      227.61      229.48     17.98 o 
  -2   8   8        0.01        0.53      8.05 o 
  -1   8   8        1.55        2.78      7.36 o 
   0   8   8      458.58      493.47     37.73 o 
   1   8   8       87.29      119.97     38.27 o 
   2   8   8        0.55       -1.58     13.13 o 
   3   8   8       21.34       25.28     15.06 o 
   4   8   8       23.48       36.75     19.26 o 
   5   8   8       12.87       20.11     15.30 o 
   6   8   8        0.02       -2.07     14.96 o 
   7   8   8        7.47        9.42     12.47 o 
   8   8   8        9.23        0.32     25.55 o 
  -8   9   8        4.93       10.32     22.57 o 
  -7   9   8        0.09        9.23     22.90 o 
  -6   9   8        2.63       29.46     16.84 o 
  -5   9   8       57.60       49.93     23.60 o 
  -4   9   8       19.39       28.40     11.08 o 
  -3   9   8       95.04      104.36     14.63 o 
  -2   9   8        0.36        9.41     12.34 o 
  -1   9   8       19.39        2.17     11.00 o 
   0   9   8        9.95       59.08     16.07 o 
   1   9   8        8.70       14.69     19.06 o 
   2   9   8        4.20       13.28     19.20 o 
   3   9   8       16.71       15.87     22.61 o 
   4   9   8        0.00       -1.46     13.69 o 
   5   9   8        2.49       16.30     15.58 o 
   6   9   8       15.08       22.68     16.58 o 
   7   9   8        8.82        9.74     14.04 o 
  -7  10   8        0.06        9.70     20.64 o 
  -6  10   8       12.51       17.88     13.81 o 
  -5  10   8        5.65        0.77     21.18 o 
  -4  10   8       13.33       20.17     13.69 o 
  -3  10   8        0.25        7.10     31.37 o 
  -2  10   8        1.94       33.57     13.19 o 
  -1  10   8       10.20        9.00     13.16 o 
   0  10   8        5.85        8.98     13.97 o 
   1  10   8        0.60       -9.08     15.72 o 
   2  10   8        0.23        8.89     19.28 o 
   3  10   8        1.58       -1.79     16.17 o 
   4  10   8       14.64       41.78     24.29 o 
   5  10   8        0.79       13.26     24.46 o 
  -4  11   8        6.94       79.94     62.21 o 
  -3  11   8       12.73       92.20     37.92 o 
  -2  11   8        6.30       48.42     18.29 o 
  -1  11   8        4.76       11.61     10.51 o 
   0  11   8        0.73        4.22     11.28 o 
   1  11   8        4.77       26.24     15.43 o 
   2  11   8        7.43        3.44     13.19 o 
   3  11   8        7.23       47.26     24.14 o 
 -12   1   9        1.73        5.14     12.89 o 
 -11   1   9       16.21       48.09     14.74 o 
 -10   1   9       79.97      109.71     19.07 o 
  -9   1   9       62.36       54.40     19.84 o 
  -8   1   9      287.02      286.68     28.96 o 
  -7   1   9       38.39       31.23     13.03 o 
  -6   1   9        4.66        8.38      7.23 o 
  -5   1   9      189.76      179.76     13.52 o 
  -4   1   9       18.76       25.06      7.88 o 
  -3   1   9      742.82      792.99     26.57 o 
  -2   1   9      756.30      764.67     17.67 o 
  -1   1   9     2580.73     2752.13     38.96 o 
   0   1   9        2.06       -5.44      5.44 o 
   1   1   9     1559.01     1645.92     38.59 o 
   2   1   9       59.94       59.76      9.40 o 
   3   1   9      340.28      334.03     16.64 o 
   4   1   9       50.13       61.97     10.83 o 
   5   1   9      169.12      150.83     15.28 o 
   6   1   9      291.82      282.91     26.31 o 
   7   1   9      215.58      230.54     26.96 o 
   8   1   9       66.02       70.57     16.26 o 
   9   1   9       45.61       72.28     20.88 o 
  10   1   9        0.49        4.19     15.30 o 
  11   1   9        1.88       20.65     37.52 o 
 -12   2   9       20.83       15.84     22.40 o 
 -11   2   9       23.70       18.20     15.28 o 
 -10   2   9        4.02        4.25     10.75 o 
  -9   2   9       36.01       35.55     18.20 o 
  -8   2   9      353.63      340.12     40.78 o 
  -7   2   9      709.98      724.59     30.11 o 
  -6   2   9      208.66      205.56     15.12 o 
  -5   2   9        0.07       -2.16      7.61 o 
  -4   2   9      365.27      388.66     18.64 o 
  -3   2   9        6.94       12.75      5.64 o 
  -2   2   9     1443.46     1483.40     32.98 o 
  -1   2   9      677.36      739.76     23.48 o 
   0   2   9       77.84       78.64     10.00 o 
   1   2   9        5.12        8.66      6.31 o 
   2   2   9      431.51      457.58     17.52 o 
   3   2   9      143.05      149.16     13.26 o 
   4   2   9      404.51      407.99     18.04 o 
   5   2   9        6.16       -6.80     18.83 o 
   6   2   9      587.37      538.34     34.70 o 
   7   2   9      217.97      196.71     53.30 o 
   8   2   9        5.62        8.53     14.90 o 
   9   2   9        0.27      -17.36     17.36 o 
  10   2   9        8.21       40.00     17.92 o 
  11   2   9        7.12        1.01     18.13 o 
 -12   3   9        1.26      -12.30     17.93 o 
 -11   3   9       15.60       27.25     13.95 o 
 -10   3   9        1.66       -7.92     18.86 o 
  -9   3   9       21.38       12.39     11.77 o 
  -8   3   9       86.57       69.56     15.95 o 
  -7   3   9      238.48      270.55     18.84 o 
  -6   3   9       19.47       10.76      9.94 o 
  -5   3   9      104.24       95.91     15.43 o 
  -4   3   9      101.36      107.38     13.87 o 
  -3   3   9      104.37      100.41     12.90 o 
  -2   3   9      540.68      587.86     30.87 o 
  -1   3   9      899.14      872.87     26.77 o 
   0   3   9     2046.32     2059.93     50.08 o 
   1   3   9        2.96        1.69      6.00 o 
   2   3   9      168.31      173.39     10.86 o 
   3   3   9        5.64       -4.50     11.54 o 
   4   3   9       61.07       60.26     17.87 o 
   5   3   9      201.57      200.17     26.18 o 
   6   3   9      124.89      129.63     24.47 o 
   7   3   9       31.15       23.42     17.03 o 
   8   3   9        1.90       -0.12     16.23 o 
   9   3   9        9.90       25.43     19.70 o 
  10   3   9        2.36       -0.21     17.80 o 
 -12   4   9        1.51        3.93     34.92 o 
 -11   4   9       19.23       -0.64     24.81 o 
 -10   4   9       23.51       36.69     16.93 o 
  -9   4   9        5.55        0.90     11.85 o 
  -8   4   9      198.90      194.25     18.72 o 
  -7   4   9      236.19      243.08     19.91 o 
  -6   4   9      692.61      664.11     28.39 o 
  -5   4   9       53.83       37.83     11.87 o 
  -4   4   9       62.99       88.22     14.21 o 
  -3   4   9        0.38       -0.39     10.86 o 
  -2   4   9       29.04       39.49     10.49 o 
  -1   4   9      150.89      149.20     13.48 o 
   0   4   9      285.65      304.34     17.25 o 
   1   4   9       70.04       63.39     14.19 o 
   2   4   9       99.16      105.38     23.79 o 
   3   4   9       13.00        2.24     15.05 o 
   4   4   9       87.39       76.79     19.30 o 
   5   4   9      363.01      369.42     33.90 o 
   6   4   9       24.39       17.87     16.45 o 
   7   4   9        1.09       -3.87     16.79 o 
   8   4   9       34.89       49.22     21.27 o 
   9   4   9        9.30        9.73     21.59 o 
  10   4   9        7.30       15.16     19.30 o 
 -11   5   9        8.67      -21.51     21.51 o 
 -10   5   9        0.00      -11.06     14.11 o 
  -9   5   9       20.64       29.79     14.76 o 
  -8   5   9        0.64        0.61      9.96 o 
  -7   5   9       86.35       71.05     14.20 o 
  -6   5   9       76.46       71.08     14.45 o 
  -5   5   9      116.15      118.97     17.17 o 
  -4   5   9        4.94        2.34     10.82 o 
  -3   5   9       55.73       55.80     12.84 o 
  -2   5   9      157.27      167.33     17.06 o 
  -1   5   9        0.18       -7.99      9.40 o 
   0   5   9      174.60      182.63     16.27 o 
   1   5   9       49.99       42.93      9.84 o 
   2   5   9      298.65      282.74     28.55 o 
   3   5   9       60.20       43.37     19.27 o 
   4   5   9        5.25       13.83     17.27 o 
   5   5   9      171.36      173.80     29.12 o 
   6   5   9        8.05      -12.26     15.84 o 
   7   5   9        2.41       -7.81     17.79 o 
   8   5   9        1.52       -6.57     16.87 o 
   9   5   9        0.56      -24.76     30.77 o 
  10   5   9        5.04        8.32     11.61 o 
 -11   6   9        0.05      -12.98     12.98 o 
 -10   6   9        0.23        4.55     14.71 o 
  -9   6   9       10.31        3.71     15.95 o 
  -8   6   9        6.15        9.80     10.40 o 
  -7   6   9      179.05      202.56     20.29 o 
  -6   6   9       63.80       77.01     14.83 o 
  -5   6   9      222.07      216.74     20.31 o 
  -4   6   9        0.38       -8.98      8.98 o 
  -3   6   9      116.58       87.28     12.40 o 
  -2   6   9      123.01      109.22     13.14 o 
  -1   6   9       25.36        4.26     11.10 o 
   0   6   9      189.48      161.83     17.16 o 
   1   6   9      319.57      359.13     34.53 o 
   2   6   9       21.29       17.38     19.48 o 
   3   6   9       68.25       93.40     24.63 o 
   4   6   9      645.44      570.77     57.08 o 
   5   6   9       59.13       59.92     31.44 o 
   6   6   9        0.01       13.12     18.57 o 
   7   6   9        7.83      -12.59     28.32 o 
   8   6   9        4.30       23.87     21.11 o 
   9   6   9        0.72       -4.43     13.87 o 
 -10   7   9        0.40      -11.42     11.42 o 
  -9   7   9        8.48       11.06     20.60 o 
  -8   7   9       18.00       46.14     16.32 o 
  -7   7   9        2.05       19.76     15.49 o 
  -6   7   9        0.08        6.96     11.15 o 
  -5   7   9        1.25        5.71      9.65 o 
  -4   7   9      187.93      219.63     21.22 o 
  -3   7   9        0.45       -3.32      8.93 o 
  -2   7   9       10.41        8.59     10.06 o 
  -1   7   9        1.32       -8.18      8.18 o 
   0   7   9        0.02       -7.00      9.77 o 
   1   7   9       16.69       30.75     19.62 o 
   2   7   9      101.14       85.79     24.61 o 
   3   7   9      100.32      119.38     26.97 o 
   4   7   9        5.95       -7.79     17.51 o 
   5   7   9        6.12      -12.83     17.33 o 
   6   7   9        4.39       -2.59     12.67 o 
   7   7   9       31.28       32.31     15.08 o 
   8   7   9        3.68       -8.00     11.70 o 
   9   7   9        0.27       21.93     15.47 o 
  -9   8   9        1.85       -8.97     17.54 o 
  -8   8   9        0.71        6.25     12.78 o 
  -7   8   9        0.77       -3.33     20.00 o 
  -6   8   9        2.96        8.28     13.75 o 
  -5   8   9        0.05        7.75     11.66 o 
  -4   8   9       10.02        4.96     10.06 o 
  -3   8   9       41.02       49.55     14.42 o 
  -2   8   9       59.67       65.38     12.71 o 
  -1   8   9       13.13        4.87     11.83 o 
   0   8   9       23.15        7.24     17.29 o 
   1   8   9       36.72       32.77     22.43 o 
   2   8   9       77.63       63.26     16.43 o 
   3   8   9       66.45       93.67     19.36 o 
   4   8   9       28.49        6.88     15.29 o 
   5   8   9       16.07       32.61     15.79 o 
   6   8   9        2.41       -2.05     13.83 o 
   7   8   9        0.85        3.08     12.17 o 
   8   8   9        0.49        6.56     12.70 o 
  -8   9   9       12.56       14.54     21.64 o 
  -7   9   9        1.75       27.90     17.38 o 
  -6   9   9       19.94       47.65     16.48 o 
  -5   9   9       19.51        2.01     14.49 o 
  -4   9   9        8.17       -3.56     26.80 o 
  -3   9   9        1.03        0.74      9.15 o 
  -2   9   9       31.84       27.39     13.19 o 
  -1   9   9       78.24       67.18     26.32 o 
   0   9   9        3.54       23.60     19.11 o 
   1   9   9        0.29       -4.23     17.67 o 
   2   9   9       48.11       69.73     23.93 o 
   3   9   9       22.12       25.29     30.87 o 
   4   9   9        3.57      -11.07     14.13 o 
   5   9   9        4.87        3.90     15.01 o 
   6   9   9       29.75       21.56     16.58 o 
   7   9   9        1.10      -25.62     25.62 o 
  -6  10   9       14.28       46.88     15.89 o 
  -5  10   9        1.09      -11.12     11.12 o 
  -4  10   9        0.48        2.66     12.19 o 
  -3  10   9        1.83        0.18     14.93 o 
  -2  10   9       40.53       53.59     18.63 o 
  -1  10   9        6.89       17.24     13.65 o 
   0  10   9       19.01       30.45     20.63 o 
   1  10   9       28.09       34.38     20.04 o 
   2  10   9       21.47       19.38     18.77 o 
   3  10   9        0.37       13.57     15.79 o 
   4  10   9        0.03       15.56     23.58 o 
   5  10   9       14.46       40.63     26.96 o 
  -4  11   9        3.52       12.16     24.17 o 
  -3  11   9        0.02       36.45     30.32 o 
  -2  11   9        8.10       -6.58     25.52 o 
  -1  11   9        0.87       16.22     15.50 o 
   0  11   9       22.75       27.62     13.70 o 
   1  11   9        1.51       -4.28     11.90 o 
   2  11   9        0.11       -6.25     13.37 o 
   3  11   9        0.53       19.10     18.74 o 
 -12   0  10       14.46       39.39     22.13 o 
 -11   0  10       21.86       38.92     23.86 o 
 -10   0  10      240.80      231.32     33.37 o 
  -9   0  10      138.44      161.07     28.21 o 
  -8   0  10       39.49       21.59     17.66 o 
  -7   0  10        4.18      -12.22     12.22 o 
  -6   0  10     3403.42     3345.81     94.96 o 
  -5   0  10      211.91      216.48     12.62 o 
  -4   0  10      824.81      842.73     47.11 o 
  -3   0  10       25.27       31.08      9.22 o 
  -2   0  10     7550.85     7897.11    121.87 o 
  -1   0  10        0.03       -6.11      6.11 o 
   0   0  10      378.35      438.12     37.79 o 
   1   0  10      147.75      154.85     15.38 o 
   2   0  10      155.66      178.14     27.46 o 
   3   0  10     1606.20     1624.47     46.59 o 
   4   0  10      144.12      115.86     17.07 o 
   5   0  10        3.31       -9.73     11.11 o 
   6   0  10       31.62       27.11     14.29 o 
   7   0  10       19.97       12.26     21.66 o 
   8   0  10       19.14      -10.60     21.99 o 
   9   0  10        0.39       -6.86     21.46 o 
  10   0  10        0.51      -12.36     21.79 o 
  11   0  10        0.01       68.34     25.79 o 
 -12   1  10        8.16       16.50     13.90 o 
 -11   1  10       14.57       19.74     14.12 o 
 -10   1  10        8.46        7.31     11.96 o 
  -9   1  10       33.18       56.62     14.56 o 
  -8   1  10        5.15        6.01     11.01 o 
  -7   1  10       33.23       37.63     12.82 o 
  -6   1  10        1.27        5.44      7.55 o 
  -5   1  10      839.27      775.76     28.59 o 
  -4   1  10      224.40      222.69     14.19 o 
  -3   1  10      590.49      625.46     22.64 o 
  -2   1  10       20.37       28.41      7.97 o 
  -1   1  10      623.08      662.95     17.95 o 
   0   1  10      158.87      128.96     14.55 o 
   1   1  10      207.31      198.82     13.61 o 
   2   1  10     1069.96     1098.68     36.04 o 
   3   1  10       73.34       75.76     11.23 o 
   4   1  10       28.63       18.24      9.20 o 
   5   1  10       24.59       14.78      9.77 o 
   6   1  10       63.39      100.92     19.92 o 
   7   1  10       18.20        6.97     11.67 o 
   8   1  10        2.11       11.03     15.79 o 
   9   1  10       43.43       53.30     19.93 o 
  10   1  10        2.00       20.81     16.93 o 
  11   1  10        0.07      -10.02     18.54 o 
 -12   2  10        2.49       -6.85     16.24 o 
 -11   2  10        3.94      -10.07     14.62 o 
 -10   2  10       39.94       50.93     16.32 o 
  -9   2  10       26.48       29.80     13.33 o 
  -8   2  10      135.95      126.76     20.54 o 
  -7   2  10       90.85      111.05     12.80 o 
  -6   2  10      231.60      228.90     15.91 o 
  -5   2  10       54.74       60.60     11.22 o 
  -4   2  10       87.23       99.68     12.92 o 
  -3   2  10      183.43      182.07      9.50 o 
  -2   2  10       40.79       54.61      9.82 o 
  -1   2  10       85.79       82.23     11.03 o 
   0   2  10        0.34       10.13      6.86 o 
   1   2  10     1770.54     1773.77     37.77 o 
   2   2  10      446.16      450.30     33.20 o 
   3   2  10       19.32       36.98      8.46 o 
   4   2  10        8.55        3.38      7.77 o 
   5   2  10      163.38      159.14     30.67 o 
   6   2  10        0.48       -4.29     20.54 o 
   7   2  10       29.63        9.03     16.55 o 
   8   2  10        0.13       26.61     17.43 o 
   9   2  10       33.37       45.55     28.26 o 
  10   2  10        7.02        0.08     24.42 o 
  11   2  10        0.18       -3.25     21.11 o 
 -12   3  10       24.48        6.17     19.17 o 
 -11   3  10       25.93       25.61     25.57 o 
 -10   3  10        3.75       -9.74     15.26 o 
  -9   3  10       71.32       66.98     16.95 o 
  -8   3  10       23.39       16.48     14.99 o 
  -7   3  10      141.31      145.94     16.61 o 
  -6   3  10      347.98      371.64     31.09 o 
  -5   3  10       65.42       59.79     13.14 o 
  -4   3  10        0.96        0.28      9.85 o 
  -3   3  10      580.04      526.98     33.59 o 
  -2   3  10       22.01       22.42      9.44 o 
  -1   3  10     1016.63     1035.61     30.31 o 
   0   3  10       11.14        9.25      7.18 o 
   1   3  10      965.15      984.98     27.22 o 
   2   3  10      340.18      333.67     25.49 o 
   3   3  10      351.43      350.06     28.19 o 
   4   3  10        3.10       -7.33     13.75 o 
   5   3  10      535.03      534.53     36.83 o 
   6   3  10       35.28       16.32     17.77 o 
   7   3  10        4.32       19.17     17.66 o 
   8   3  10        6.62        9.02     17.62 o 
   9   3  10        0.59       11.54     17.29 o 
  10   3  10        2.52      -22.46     22.46 o 
 -12   4  10        2.16       20.79     20.01 o 
 -11   4  10        0.00       15.72     14.48 o 
 -10   4  10       45.75       51.39     16.47 o 
  -9   4  10        4.81       -7.46     13.60 o 
  -8   4  10      173.46      185.31     17.48 o 
  -7   4  10        6.15       -6.66     12.42 o 
  -6   4  10        8.00        9.64     10.85 o 
  -5   4  10      172.58      190.51     18.94 o 
  -4   4  10       95.68      112.01     16.04 o 
  -3   4  10      181.84      167.41     16.83 o 
  -2   4  10       56.66       75.99     13.26 o 
  -1   4  10      231.18      217.93     17.63 o 
   0   4  10      408.00      385.00     19.85 o 
   1   4  10       46.14       53.00     13.79 o 
   2   4  10        0.68       10.82     15.11 o 
   3   4  10        1.38       11.45     14.37 o 
   4   4  10      207.32      190.93     27.08 o 
   5   4  10      169.69      132.17     24.83 o 
   6   4  10       54.30       40.08     18.44 o 
   7   4  10       28.18       12.77     18.10 o 
   8   4  10       20.97       68.26     21.84 o 
   9   4  10        0.15        5.71     18.41 o 
  10   4  10        1.04        5.13     18.96 o 
 -11   5  10        3.23      -11.83     11.83 o 
 -10   5  10        2.71      -12.88     12.88 o 
  -9   5  10       51.65       45.64     15.51 o 
  -8   5  10       74.33       92.36     15.13 o 
  -7   5  10       31.85       37.29     12.52 o 
  -6   5  10        8.01       -8.19     11.18 o 
  -5   5  10       30.18       14.40     12.37 o 
  -4   5  10      832.30      832.65     31.56 o 
  -3   5  10        1.42        4.09     11.18 o 
  -2   5  10       29.07       26.24     11.08 o 
  -1   5  10        0.00       15.56     17.56 o 
   0   5  10        9.45        8.27     15.84 o 
   1   5  10      153.53      145.78     25.21 o 
   2   5  10        2.73       -7.38     14.37 o 
   3   5  10      578.96      485.62     35.79 o 
   4   5  10       36.26       26.29     19.52 o 
   5   5  10      333.52      316.42     33.22 o 
   6   5  10        3.23        6.27     17.80 o 
   7   5  10       37.66       34.70     19.80 o 
   8   5  10        1.48      -16.06     16.06 o 
   9   5  10        0.03        7.08     18.67 o 
  10   5  10       10.90      -16.59     16.59 o 
 -11   6  10        4.46       -1.14     16.37 o 
 -10   6  10        1.08       -6.55      9.85 o 
  -9   6  10        6.56      -13.31     14.81 o 
  -8   6  10        2.19       11.28     13.33 o 
  -7   6  10        3.70       -4.92     21.09 o 
  -6   6  10       29.88       48.57     13.62 o 
  -5   6  10       18.91       46.87     12.97 o 
  -4   6  10      199.03      213.47     20.01 o 
  -3   6  10        0.14       -2.59     12.42 o 
  -2   6  10        8.85        7.24     12.46 o 
  -1   6  10      109.47      139.26     17.64 o 
   0   6  10       81.28       85.93     14.23 o 
   1   6  10      161.56      177.04     38.10 o 
   2   6  10      139.91      103.92     28.62 o 
   3   6  10       82.49       79.42     23.28 o 
   4   6  10       97.54      105.69     26.27 o 
   5   6  10      116.21      103.33     26.45 o 
   6   6  10       32.12       54.42     22.77 o 
   7   6  10        5.98        4.28     17.66 o 
   8   6  10       10.55       20.47     19.57 o 
   9   6  10       23.95       40.18     24.13 o 
 -10   7  10        0.78      -20.34     20.34 o 
  -9   7  10        5.78       -5.01     13.26 o 
  -8   7  10        6.00       19.31     16.83 o 
  -7   7  10        4.62       23.42     11.26 o 
  -6   7  10       11.81        6.38     11.36 o 
  -5   7  10       67.52       67.76     14.69 o 
  -4   7  10       74.82       68.36     15.27 o 
  -3   7  10      237.17      236.25     21.00 o 
  -2   7  10      122.39      128.83     17.11 o 
  -1   7  10        1.81       10.79     11.36 o 
   0   7  10      325.05      300.99     36.10 o 
   1   7  10      129.68      124.48     26.65 o 
   2   7  10       47.81       74.37     28.54 o 
   3   7  10       39.31       31.18     21.75 o 
   4   7  10       89.13      103.04     26.03 o 
   5   7  10       40.30       66.01     24.59 o 
   6   7  10        0.05      -11.82     19.39 o 
   7   7  10        1.51       17.76     13.88 o 
   8   7  10        6.33       -6.06     14.99 o 
  -9   8  10        3.87       15.80     12.49 o 
  -8   8  10        3.59        8.26     18.28 o 
  -7   8  10       13.57        8.69     14.97 o 
  -6   8  10        3.80       27.86     12.50 o 
  -5   8  10        9.65        1.87     11.68 o 
  -4   8  10        9.74       18.85     11.88 o 
  -3   8  10        1.05       11.53     10.89 o 
  -2   8  10      115.89      120.04     17.61 o 
  -1   8  10      113.25      103.11     24.99 o 
   0   8  10       47.07       73.00     23.33 o 
   1   8  10       28.20       55.06     27.51 o 
   2   8  10       24.07       10.28     15.47 o 
   3   8  10      114.52      118.81     20.66 o 
   4   8  10        1.92        0.88     13.46 o 
   5   8  10        1.61       -3.46     18.29 o 
   6   8  10        1.78      -10.42     10.42 o 
   7   8  10        8.14       23.21     12.97 o 
  -8   9  10        1.50       30.84     24.07 o 
  -7   9  10        1.05       12.93     21.87 o 
  -6   9  10        0.94       -0.54     15.61 o 
  -5   9  10        0.23      -11.82     11.82 o 
  -4   9  10        2.20        1.19     16.35 o 
  -3   9  10        0.38      -15.13     23.37 o 
  -2   9  10        7.16        6.79     15.52 o 
  -1   9  10        4.07       -2.51     16.43 o 
   0   9  10       60.09       95.52     26.20 o 
   1   9  10        0.02      -11.91     16.47 o 
   2   9  10       10.44      -23.52     23.52 o 
   3   9  10        2.35        6.84     18.66 o 
   4   9  10        0.00      -13.15     13.15 o 
   5   9  10        0.10       -2.35     14.68 o 
   6   9  10        7.11      -10.52     11.72 o 
  -6  10  10        9.80       16.74     14.49 o 
  -5  10  10        1.21      -17.82     27.03 o 
  -4  10  10        1.15       24.52     31.02 o 
  -3  10  10       13.90       60.41     17.77 o 
  -2  10  10        1.02       -0.48     16.36 o 
  -1  10  10        6.74       -6.14     15.29 o 
   0  10  10       12.32        5.47     15.88 o 
   1  10  10       20.00       18.42     16.65 o 
   2  10  10        0.18        0.56     15.13 o 
   3  10  10       19.30      -13.44     13.44 o 
   4  10  10        0.40       13.87     21.71 o 
   5  10  10        1.63       15.68     22.33 o 
  -4  11  10        7.17       16.62     25.94 o 
  -3  11  10        2.06       18.66     31.49 o 
  -2  11  10        0.01      -10.92     17.48 o 
  -1  11  10        1.99       -8.88     18.29 o 
   0  11  10        1.84        9.28     14.04 o 
   1  11  10       25.11       25.47     16.67 o 
   2  11  10        6.93       20.95     15.99 o 
 -12   1  11        0.16        2.92     13.26 o 
 -11   1  11       34.87       50.71     16.90 o 
 -10   1  11        9.92        3.53     12.00 o 
  -9   1  11       33.41       62.24     20.18 o 
  -8   1  11       73.18       76.89     16.22 o 
  -7   1  11      136.36      154.64     19.69 o 
  -6   1  11       51.03       48.13     11.73 o 
  -5   1  11       32.81       30.28      9.25 o 
  -4   1  11       67.20       70.23     12.28 o 
  -3   1  11        5.81        3.62      5.48 o 
  -2   1  11      506.63      522.90     16.28 o 
  -1   1  11       36.12       48.29      7.76 o 
   0   1  11      601.15      562.74     17.92 o 
   1   1  11      131.34      141.40     12.72 o 
   2   1  11      379.84      394.29     19.18 o 
   3   1  11        0.61        8.94      8.50 o 
   4   1  11       82.11       72.56     15.78 o 
   5   1  11      116.25      129.52     17.02 o 
   6   1  11       95.11       67.18     15.39 o 
   7   1  11        4.37       -1.78     11.12 o 
   8   1  11       13.86       13.01     15.98 o 
   9   1  11       21.05       29.62     18.55 o 
  10   1  11        0.08       -8.82     16.48 o 
  11   1  11        2.55      -10.69     18.94 o 
 -12   2  11        3.67      -12.60     12.60 o 
 -11   2  11       17.65       40.43     15.94 o 
 -10   2  11       13.89       -4.81     20.43 o 
  -9   2  11        1.44        1.90     19.01 o 
  -8   2  11       14.20       31.28     14.48 o 
  -7   2  11      157.49      151.03     19.17 o 
  -6   2  11      129.93      109.18     12.90 o 
  -5   2  11      194.97      171.71     16.77 o 
  -4   2  11        0.74        7.80      8.59 o 
  -3   2  11       11.08       13.13      5.96 o 
  -2   2  11       68.16       73.62     11.49 o 
  -1   2  11      335.78      304.34     16.98 o 
   0   2  11     1369.55     1407.68     34.64 o 
   1   2  11        0.89        1.57      6.81 o 
   2   2  11      454.06      475.53     26.25 o 
   3   2  11        7.32       17.34      8.32 o 
   4   2  11        0.40       -0.01     12.78 o 
   5   2  11        0.12        8.53     14.53 o 
   6   2  11       14.24        3.35     14.61 o 
   7   2  11        3.37       10.56     16.49 o 
   8   2  11        7.10       -5.61     14.88 o 
   9   2  11        7.38       10.34     16.96 o 
  10   2  11        2.21        5.14     29.66 o 
 -12   3  11        0.05       26.91     19.59 o 
 -11   3  11       23.38       37.43     19.80 o 
 -10   3  11        7.67       -3.05     11.61 o 
  -9   3  11        1.71       -8.53     10.24 o 
  -8   3  11       20.32       34.12     13.87 o 
  -7   3  11      282.73      238.91     19.17 o 
  -6   3  11       11.86        2.69     17.21 o 
  -5   3  11      277.84      300.69     20.42 o 
  -4   3  11        0.92        3.39      5.05 o 
  -3   3  11      156.95      181.15     16.01 o 
  -2   3  11        5.50       -0.80      8.42 o 
  -1   3  11      270.79      274.24     17.64 o 
   0   3  11       33.18       34.12      9.28 o 
   1   3  11     1413.44     1427.19     34.83 o 
   2   3  11        5.97       17.20      7.81 o 
   3   3  11        8.51       33.62     19.69 o 
   4   3  11      125.82      105.35     21.27 o 
   5   3  11       44.09       46.06     18.47 o 
   6   3  11      167.21      188.34     27.60 o 
   7   3  11      102.54      115.94     24.73 o 
   8   3  11        1.85        0.20     22.62 o 
   9   3  11        0.61       -0.80     17.20 o 
  10   3  11        5.20       -1.77     26.62 o 
 -11   4  11       18.84        3.80     19.24 o 
 -10   4  11        0.10       15.55     18.11 o 
  -9   4  11        1.19      -10.38     10.38 o 
  -8   4  11      390.11      389.22     29.55 o 
  -7   4  11        5.03       21.69     11.01 o 
  -6   4  11     1958.91     1865.03     78.31 o 
  -5   4  11       34.30       24.18     12.13 o 
  -4   4  11      110.99      139.29     17.14 o 
  -3   4  11       26.65       25.93     11.24 o 
  -2   4  11      247.11      219.43     17.96 o 
  -1   4  11      114.20      140.26     15.28 o 
   0   4  11       37.88       36.78     10.52 o 
   1   4  11       15.84       23.49      8.90 o 
   2   4  11       69.96       69.05     19.04 o 
   3   4  11      102.75       87.18     33.65 o 
   4   4  11      349.91      339.31     33.18 o 
   5   4  11      648.86      608.84     40.18 o 
   6   4  11       20.58       49.58     20.58 o 
   7   4  11      368.55      360.28     37.58 o 
   8   4  11        5.60        7.99     18.76 o 
   9   4  11        0.91       29.27     19.79 o 
  10   4  11        0.28       -8.37     17.28 o 
 -11   5  11        4.33      -14.24     14.84 o 
 -10   5  11        0.09       -4.37      9.78 o 
  -9   5  11        0.28        6.34     10.90 o 
  -8   5  11        0.08        4.61     11.77 o 
  -7   5  11      146.79      158.55     18.85 o 
  -6   5  11      331.70      294.06     21.63 o 
  -5   5  11      122.92      111.92     17.25 o 
  -4   5  11       79.81       87.93     15.55 o 
  -3   5  11       60.32       63.56     13.77 o 
  -2   5  11        5.82        1.39     10.02 o 
  -1   5  11      247.08      244.60     19.59 o 
   0   5  11      249.86      273.84     35.97 o 
   1   5  11      133.28      170.55     26.29 o 
   2   5  11      105.28      123.63     24.07 o 
   3   5  11      141.79      113.89     24.53 o 
   4   5  11      198.88      208.09     29.77 o 
   5   5  11        0.04        4.19     16.28 o 
   6   5  11      232.26      242.15     32.88 o 
   7   5  11        2.49        8.25     23.86 o 
   8   5  11        0.06       -3.58     19.05 o 
   9   5  11        0.49       -1.90     19.08 o 
 -10   6  11        3.33      -13.11     13.11 o 
  -9   6  11        4.10       -5.36     15.87 o 
  -8   6  11        2.94        8.43     13.21 o 
  -7   6  11        3.30       40.29     26.05 o 
  -6   6  11       70.01       94.09     16.16 o 
  -5   6  11      444.66      461.55     26.51 o 
  -4   6  11        9.09       -5.53     10.09 o 
  -3   6  11      185.19      187.64     20.08 o 
  -2   6  11      105.73      106.20     15.76 o 
  -1   6  11       94.16      113.46     17.87 o 
   0   6  11      134.06      135.71     25.64 o 
   1   6  11        0.07        1.72     16.57 o 
   2   6  11       24.98       33.49     21.06 o 
   3   6  11      119.73      104.09     26.13 o 
   4   6  11       31.08       31.31     19.84 o 
   5   6  11       12.16        0.90     28.31 o 
   6   6  11       88.44       88.86     30.32 o 
   7   6  11        3.37       23.41     21.07 o 
   8   6  11        0.01        2.04     18.19 o 
   9   6  11        4.22       -4.96     20.62 o 
 -10   7  11        2.65       -9.04     13.60 o 
  -9   7  11        4.89      -12.19     13.13 o 
  -8   7  11        0.01       43.87     14.57 o 
  -7   7  11        2.69        5.40     14.24 o 
  -6   7  11        1.68       -0.55     10.10 o 
  -5   7  11       26.96        3.56     11.68 o 
  -4   7  11        1.62       -1.57     10.42 o 
  -3   7  11      132.43      130.92     17.77 o 
  -2   7  11        8.76       -3.61     10.37 o 
  -1   7  11        0.24      -19.45     21.38 o 
   0   7  11        9.14       11.97     18.84 o 
   1   7  11       77.81       98.82     25.00 o 
   2   7  11      154.44      156.15     30.04 o 
   3   7  11       74.10       75.99     24.59 o 
   4   7  11        0.85      -13.40     16.58 o 
   5   7  11      155.38       92.56     27.52 o 
   6   7  11        6.87       -9.79     18.35 o 
   7   7  11        0.72       11.58     13.63 o 
   8   7  11        6.95        5.08     11.98 o 
  -9   8  11        1.91        5.25     18.12 o 
  -8   8  11        0.17       15.28     17.41 o 
  -7   8  11        0.05      -12.61     13.65 o 
  -6   8  11        0.01       -1.79     11.14 o 
  -5   8  11        0.93      -10.36     10.36 o 
  -4   8  11        3.56        0.37     11.58 o 
  -3   8  11       17.33        3.68     15.93 o 
  -2   8  11       57.50       82.86     21.13 o 
  -1   8  11        0.60       22.93     18.32 o 
   0   8  11      144.46      159.79     29.44 o 
   1   8  11        4.96       -8.44     16.02 o 
   2   8  11        6.51       25.63     13.73 o 
   3   8  11       17.81        9.94     20.94 o 
   4   8  11       17.86       17.66     15.03 o 
   5   8  11        1.16        4.34     14.06 o 
   6   8  11       28.53       26.71     23.07 o 
   7   8  11        9.07      -10.70     11.91 o 
  -7   9  11        4.80       38.40     22.41 o 
  -6   9  11        3.04       31.52     17.78 o 
  -5   9  11       41.92       45.89     14.56 o 
  -4   9  11       34.61       23.60     12.45 o 
  -3   9  11        0.48      -12.70     12.70 o 
  -2   9  11       14.33      -13.84     15.56 o 
  -1   9  11        5.42       30.84     22.91 o 
   0   9  11       52.98       58.21     22.72 o 
   1   9  11        4.29       -2.45     16.29 o 
   2   9  11       26.62       20.34     20.64 o 
   3   9  11        7.63       -7.66     19.38 o 
   4   9  11        2.71       20.16     15.22 o 
   5   9  11        3.62       14.50     15.55 o 
   6   9  11        0.58        0.49     21.81 o 
  -6  10  11        3.46       27.80     24.83 o 
  -5  10  11        0.32       13.50     13.23 o 
  -4  10  11        1.02       18.56     15.66 o 
  -3  10  11        3.95       28.49     15.68 o 
  -2  10  11        0.26       23.87     18.48 o 
  -1  10  11        2.95       16.81     18.68 o 
   0  10  11       21.22        9.84     11.00 o 
   1  10  11        1.01       -0.34     16.59 o 
   2  10  11       12.51        7.17     13.02 o 
   3  10  11        1.18       14.23     13.95 o 
   4  10  11        0.04      -12.78     12.78 o 
  -3  11  11        0.06       25.12     32.32 o 
  -2  11  11        0.02       -8.45     22.67 o 
  -1  11  11       13.59       11.96     15.09 o 
   0  11  11        7.10       11.94     15.55 o 
   1  11  11        0.50        9.92     14.24 o 
 -12   0  12        8.25        1.57     21.63 o 
 -11   0  12       49.55       39.59     24.96 o 
 -10   0  12        4.16       23.06     18.19 o 
  -9   0  12      204.18      175.16     29.92 o 
  -8   0  12        3.08       -0.07     14.25 o 
  -7   0  12       43.55       33.61     20.05 o 
  -6   0  12     1012.90     1017.44     51.72 o 
  -5   0  12       92.11      103.73     15.00 o 
  -4   0  12      509.08      514.45     44.58 o 
  -3   0  12      269.30      260.48     18.52 o 
  -2   0  12      645.94      658.10     26.59 o 
  -1   0  12     4121.10     4192.94     80.11 o 
   0   0  12      275.19      259.81     19.04 o 
   1   0  12       56.04       75.87     19.33 o 
   2   0  12       64.90       89.12     15.55 o 
   3   0  12      243.10      255.57     22.68 o 
   4   0  12      322.93      342.64     33.04 o 
   5   0  12        0.11       -4.50     12.89 o 
   6   0  12        5.20        9.90     21.13 o 
   7   0  12        3.89        7.00     22.79 o 
   8   0  12       39.70       70.81     30.66 o 
   9   0  12       51.07       55.35     27.79 o 
  10   0  12       35.05       26.62     24.59 o 
 -12   1  12       31.66       70.80     19.57 o 
 -11   1  12       13.40       15.76     12.38 o 
 -10   1  12       31.20       24.30     14.86 o 
  -9   1  12       14.80       34.07     15.55 o 
  -8   1  12        7.99        1.73     11.07 o 
  -7   1  12      275.40      276.90     22.78 o 
  -6   1  12        6.36        0.14     10.75 o 
  -5   1  12       40.22       34.58     10.49 o 
  -4   1  12       77.82       77.11      8.61 o 
  -3   1  12       27.19       26.74      7.21 o 
  -2   1  12       37.99       41.48      7.61 o 
  -1   1  12     1849.76     1969.84     35.12 o 
   0   1  12      254.79      262.68     13.72 o 
   1   1  12       19.78       31.92      7.80 o 
   2   1  12        2.44       -6.42      6.42 o 
   3   1  12        1.86       -0.92      7.15 o 
   4   1  12       19.54        3.42      8.26 o 
   5   1  12      104.45       84.37     16.23 o 
   6   1  12       10.81       24.68     12.20 o 
   7   1  12       13.34       -9.83     20.48 o 
   8   1  12       11.96       25.17     17.64 o 
   9   1  12        4.02      -10.00     14.86 o 
  10   1  12        0.19       -6.25     16.27 o 
 -12   2  12       10.27        8.08     21.65 o 
 -11   2  12       20.42       42.03     15.20 o 
 -10   2  12      103.16      154.39     34.11 o 
  -9   2  12       27.47       17.50     15.72 o 
  -8   2  12       92.75       61.99     17.36 o 
  -7   2  12       22.33        0.12     16.86 o 
  -6   2  12       87.38       92.59     15.11 o 
  -5   2  12        7.39       -7.54      9.04 o 
  -4   2  12      288.98      278.47     15.85 o 
  -3   2  12        0.20        2.50      5.79 o 
  -2   2  12      327.66      321.67     14.83 o 
  -1   2  12     2463.46     2541.17     50.81 o 
   0   2  12       22.62       23.52      9.19 o 
   1   2  12        2.01        7.90      7.84 o 
   2   2  12      378.17      361.36     19.38 o 
   3   2  12      271.37      286.87     17.63 o 
   4   2  12        1.91       16.33     20.16 o 
   5   2  12      132.22      110.71     29.02 o 
   6   2  12       47.06       37.71     19.28 o 
   7   2  12       29.10       20.23     17.04 o 
   8   2  12        7.30       -2.22     16.88 o 
   9   2  12       38.86       46.05     19.26 o 
  10   2  12        0.03       17.14     30.96 o 
 -12   3  12        2.40       16.35     17.79 o 
 -11   3  12       15.36       23.77     31.42 o 
 -10   3  12        0.73      -11.81     11.81 o 
  -9   3  12       11.21        4.73     11.30 o 
  -8   3  12       30.16       21.23     16.99 o 
  -7   3  12        3.12        0.98     20.22 o 
  -6   3  12      400.29      405.44     22.99 o 
  -5   3  12      209.49      216.87     18.92 o 
  -4   3  12        7.72       -2.35     10.62 o 
  -3   3  12       46.10       32.22     11.91 o 
  -2   3  12      132.03      119.47     17.99 o 
  -1   3  12     1814.95     1825.93     43.84 o 
   0   3  12       10.35       16.73      9.28 o 
   1   3  12       15.64       13.73     10.88 o 
   2   3  12      137.16      152.28     14.00 o 
   3   3  12        1.63      -10.02     13.52 o 
   4   3  12       10.69       10.69     16.00 o 
   5   3  12        4.61        0.80     15.28 o 
   6   3  12      125.49      164.54     32.02 o 
   7   3  12        1.57        9.38     16.96 o 
   8   3  12       11.79       16.27     19.56 o 
   9   3  12        0.10        5.73     18.74 o 
  10   3  12        0.25       31.99     28.46 o 
 -11   4  12        8.20        6.28     13.82 o 
 -10   4  12        1.19       -9.75     11.57 o 
  -9   4  12        1.35      -10.37     11.28 o 
  -8   4  12       41.98       51.52     15.96 o 
  -7   4  12      279.74      328.32     22.39 o 
  -6   4  12       55.63       72.42     14.55 o 
  -5   4  12        5.82        6.52     10.74 o 
  -4   4  12        0.58        3.40     10.82 o 
  -3   4  12        1.01        3.10     10.16 o 
  -2   4  12      141.42      172.24     20.79 o 
  -1   4  12        0.23       -8.46      8.98 o 
   0   4  12       60.61       48.79     11.81 o 
   1   4  12      204.27      180.25     15.63 o 
   2   4  12       61.20       84.51     21.35 o 
   3   4  12       91.10       79.12     21.31 o 
   4   4  12        0.28       13.02     17.61 o 
   5   4  12       23.71       -3.43     15.22 o 
   6   4  12       13.07       -2.86     16.35 o 
   7   4  12        0.96       11.05     18.12 o 
   8   4  12       28.86       32.62     21.45 o 
   9   4  12        0.35       -0.32     18.14 o 
  10   4  12        0.43      -15.89     27.26 o 
 -11   5  12        1.12       -7.50     15.50 o 
 -10   5  12        0.67       -7.65      8.84 o 
  -9   5  12        0.90       17.03     14.20 o 
  -8   5  12       17.44       11.30     13.24 o 
  -7   5  12       53.20       60.08     16.30 o 
  -6   5  12        0.90        1.53     14.98 o 
  -5   5  12        7.34       -6.49      9.93 o 
  -4   5  12        2.45        6.96     11.68 o 
  -3   5  12      178.82      175.44     19.33 o 
  -2   5  12       32.33       38.55     13.42 o 
  -1   5  12       93.64       91.46     15.60 o 
   0   5  12        3.68        7.12     11.56 o 
   1   5  12      133.08      114.31     24.00 o 
   2   5  12       94.92      117.64     25.71 o 
   3   5  12        4.70      -15.62     15.62 o 
   4   5  12        2.65      -16.46     16.46 o 
   5   5  12       24.27        8.90     16.71 o 
   6   5  12       40.73       26.89     20.40 o 
   7   5  12        1.84      -14.68     16.33 o 
   8   5  12       10.33       14.91     20.54 o 
   9   5  12        0.01      -17.07     17.52 o 
 -10   6  12       23.86       -4.40     11.77 o 
  -9   6  12        0.00        0.75      9.46 o 
  -8   6  12        7.76        1.00      9.27 o 
  -7   6  12       19.93       17.05     11.92 o 
  -6   6  12        0.02       -1.79      9.94 o 
  -5   6  12      111.95      117.23     17.89 o 
  -4   6  12       86.83       56.80     14.96 o 
  -3   6  12       13.63       18.62     12.47 o 
  -2   6  12      172.21      163.88     18.20 o 
  -1   6  12       30.44       58.20     14.36 o 
   0   6  12       83.65       74.21     23.20 o 
   1   6  12       16.47       33.66     19.82 o 
   2   6  12       84.79      101.47     24.23 o 
   3   6  12      153.77      197.27     30.89 o 
   4   6  12      307.98      332.95     37.43 o 
   5   6  12       28.95       38.28     20.58 o 
   6   6  12       46.87       66.80     24.25 o 
   7   6  12       25.96       13.66     23.21 o 
   8   6  12        0.14      -12.91     16.99 o 
   9   6  12        0.05      -19.70     19.70 o 
  -9   7  12        0.18        5.63     10.74 o 
  -8   7  12        0.00        3.99     11.99 o 
  -7   7  12       10.38        8.36     10.70 o 
  -6   7  12        3.35       11.86     11.25 o 
  -5   7  12        1.47       10.45     10.66 o 
  -4   7  12       13.85       18.17     11.53 o 
  -3   7  12        0.02       -5.60      9.97 o 
  -2   7  12        2.81        4.99     12.46 o 
  -1   7  12       22.86       37.44     31.94 o 
   0   7  12       60.26       92.99     24.89 o 
   1   7  12      148.54      148.75     28.46 o 
   2   7  12        3.82       12.46     19.41 o 
   3   7  12       59.01       74.67     25.15 o 
   4   7  12        0.49       19.05     20.70 o 
   5   7  12       30.20       64.40     25.65 o 
   6   7  12        0.57        7.13     29.86 o 
   7   7  12       10.72        4.71     14.80 o 
   8   7  12        0.03        5.28     17.19 o 
  -9   8  12       12.46       -6.16     48.55 o 
  -8   8  12        0.33       11.28     12.14 o 
  -7   8  12        7.74       -3.94     13.95 o 
  -6   8  12        3.84       30.86     12.44 o 
  -5   8  12        1.94       17.34     10.86 o 
  -4   8  12       51.81       56.79     15.36 o 
  -3   8  12      194.89      188.33     21.55 o 
  -2   8  12       11.78       40.84     19.95 o 
  -1   8  12       23.32       78.17     24.54 o 
   0   8  12        7.45       -4.40     24.14 o 
   1   8  12        5.91       27.27     19.91 o 
   2   8  12       61.48       59.67     25.29 o 
   3   8  12       32.11       37.42     22.20 o 
   4   8  12       58.93       42.06     23.53 o 
   5   8  12        0.03        0.97     14.43 o 
   6   8  12        0.01        4.72     11.53 o 
   7   8  12        3.86        7.40     12.29 o 
  -7   9  12        0.51      -10.06     22.63 o 
  -6   9  12        3.39       22.70     15.97 o 
  -5   9  12       26.53       41.67     14.19 o 
  -4   9  12        5.73        8.26     30.12 o 
  -3   9  12        1.15      -12.77     12.77 o 
  -2   9  12        0.09       16.29     18.75 o 
  -1   9  12       26.55       25.34     19.06 o 
   0   9  12        0.17       27.32     21.16 o 
   1   9  12       63.65       52.45     23.45 o 
   2   9  12       82.54       44.32     23.04 o 
   3   9  12        1.96       17.51     28.22 o 
   4   9  12        0.46       -9.53     16.23 o 
   5   9  12       10.62        7.14     15.10 o 
   6   9  12        7.68       12.13     12.95 o 
  -5  10  12        8.31       40.19     23.27 o 
  -4  10  12        6.25       15.52     15.95 o 
  -3  10  12        5.67       -1.28     46.92 o 
  -2  10  12        0.09       16.34     22.09 o 
  -1  10  12        2.00       15.19     17.70 o 
   0  10  12        8.41       12.73     20.41 o 
   1  10  12        0.00       10.62     12.74 o 
   2  10  12        6.28        3.70     12.75 o 
   3  10  12        0.02       -9.59     21.28 o 
   4  10  12        0.04      -10.97     14.18 o 
  -2  11  12        1.86       35.58     36.40 o 
  -1  11  12        0.22        0.80     33.30 o 
   0  11  12        0.12        9.30     23.59 o 
 -12   1  13        2.81        3.18     15.40 o 
 -11   1  13       12.19       31.01     15.38 o 
 -10   1  13        1.07        0.75     11.31 o 
  -9   1  13       43.13       31.94     14.60 o 
  -8   1  13        6.81       18.99     12.21 o 
  -7   1  13       67.21       61.92     14.50 o 
  -6   1  13        7.91       18.56     12.10 o 
  -5   1  13      103.99       98.48     13.53 o 
  -4   1  13        8.30        7.11      6.86 o 
  -3   1  13       50.93       64.73      9.24 o 
  -2   1  13       31.44       38.39      8.23 o 
  -1   1  13      286.78      278.58     15.29 o 
   0   1  13        9.70        2.72      6.95 o 
   1   1  13      429.22      389.84     17.31 o 
   2   1  13      211.16      234.43     15.31 o 
   3   1  13        0.89        5.54      8.06 o 
   4   1  13        0.10       -5.55      8.12 o 
   5   1  13       25.73       29.75     13.20 o 
   6   1  13       45.04       40.93     13.54 o 
   7   1  13        0.00      -13.34     13.34 o 
   8   1  13        5.83      -13.23     14.90 o 
   9   1  13       12.42       -3.36     16.01 o 
  10   1  13        3.39       -9.41     18.02 o 
 -12   2  13        1.11        1.46     13.30 o 
 -11   2  13        1.54       10.72     13.48 o 
 -10   2  13        4.00        8.82     12.21 o 
  -9   2  13       24.77       28.95     13.53 o 
  -8   2  13       78.14       73.05     17.66 o 
  -7   2  13       72.42       93.12     17.07 o 
  -6   2  13      154.78      184.84     19.57 o 
  -5   2  13      111.70       89.07     14.43 o 
  -4   2  13       41.36       40.05     12.27 o 
  -3   2  13       14.41       18.78      7.66 o 
  -2   2  13       18.99        8.25      7.13 o 
  -1   2  13      163.66      166.83     16.36 o 
   0   2  13       19.94       22.21     10.64 o 
   1   2  13       20.33       23.20      9.85 o 
   2   2  13       45.54       50.90     11.42 o 
   3   2  13       53.87       52.18     17.48 o 
   4   2  13        0.29       21.43     15.66 o 
   5   2  13       26.84       16.03     14.84 o 
   6   2  13       18.03        1.26     15.80 o 
   7   2  13       42.75       15.14     39.94 o 
   8   2  13        2.27       -0.37     16.91 o 
   9   2  13        3.24       -8.06     15.00 o 
  10   2  13        7.06       -5.39     13.18 o 
 -12   3  13        4.98        1.65     16.00 o 
 -11   3  13        9.08        9.43     13.83 o 
 -10   3  13        8.74       22.81     14.63 o 
  -9   3  13       23.23       25.97     14.11 o 
  -8   3  13        1.05       -3.14     10.71 o 
  -7   3  13       55.72       62.94     15.70 o 
  -6   3  13      532.34      522.97     26.15 o 
  -5   3  13      168.82      163.54     17.99 o 
  -4   3  13      110.73      105.87     15.55 o 
  -3   3  13      290.71      323.34     21.16 o 
  -2   3  13      142.34      155.77     16.65 o 
  -1   3  13       68.60       95.93     14.64 o 
   0   3  13      280.82      300.00     21.29 o 
   1   3  13       18.17        7.07      8.70 o 
   2   3  13      137.45      128.40     22.43 o 
   3   3  13       31.90       22.21     16.78 o 
   4   3  13       76.02       68.38     21.09 o 
   5   3  13       59.70       66.74     20.97 o 
   6   3  13        0.02       -8.53     15.36 o 
   7   3  13       47.34        2.89     39.92 o 
   8   3  13       22.99       22.28     19.30 o 
   9   3  13       11.76      -16.36     24.12 o 
  10   3  13        6.22      -13.19     13.19 o 
 -11   4  13        0.03       13.85     15.56 o 
 -10   4  13       28.21       54.52     17.57 o 
  -9   4  13        0.81       -8.58     10.51 o 
  -8   4  13        0.03        1.59     11.20 o 
  -7   4  13       72.44       94.47     14.96 o 
  -6   4  13      207.82      229.05     20.99 o 
  -5   4  13      225.87      251.89     21.72 o 
  -4   4  13      212.17      234.54     20.68 o 
  -3   4  13       50.30       59.34     14.08 o 
  -2   4  13      123.76      112.76     17.05 o 
  -1   4  13       21.22       33.23     11.96 o 
   0   4  13        3.00       -7.63      8.54 o 
   1   4  13      427.24      387.07     41.67 o 
   2   4  13       71.67       73.26     20.48 o 
   3   4  13      153.11      154.97     37.42 o 
   4   4  13        0.56       14.60     17.06 o 
   5   4  13        6.59       -8.40     31.31 o 
   6   4  13        3.83       23.61     19.01 o 
   7   4  13       19.51       19.38     20.78 o 
   8   4  13        3.06        0.93     23.82 o 
   9   4  13        2.73       36.89     20.05 o 
 -11   5  13        1.05      -12.42     14.98 o 
 -10   5  13        1.63       -2.15     10.53 o 
  -9   5  13       17.66       11.89     16.19 o 
  -8   5  13       12.37       16.27     13.64 o 
  -7   5  13       11.84       -1.81     10.38 o 
  -6   5  13      123.28      122.90     26.83 o 
  -5   5  13       96.25      101.49     23.12 o 
  -4   5  13      361.34      361.09     23.80 o 
  -3   5  13      221.73      216.47     21.99 o 
  -2   5  13       28.04       24.32     13.96 o 
  -1   5  13        0.00       -0.96      9.89 o 
   0   5  13       13.17       16.58     18.36 o 
   1   5  13       51.27       66.20     21.76 o 
   2   5  13       63.90       64.68     35.17 o 
   3   5  13        1.89        5.44     17.47 o 
   4   5  13        3.69       -1.61     17.00 o 
   5   5  13       66.39       57.21     22.05 o 
   6   5  13       18.21       10.67     19.10 o 
   7   5  13      101.83      127.23     28.12 o 
   8   5  13        5.14       -3.26     18.22 o 
   9   5  13       13.39       29.07     23.26 o 
 -10   6  13        5.69       10.70     13.36 o 
  -9   6  13        5.15        2.68      8.41 o 
  -8   6  13       59.46       48.95     21.30 o 
  -7   6  13        9.51       17.98     11.22 o 
  -6   6  13        9.20       21.05     12.27 o 
  -5   6  13       23.48       32.28     18.78 o 
  -4   6  13        8.81        5.40     11.01 o 
  -3   6  13        0.83       -5.79      9.70 o 
  -2   6  13       66.49       64.90     15.44 o 
  -1   6  13       69.81       68.39     21.54 o 
   0   6  13       12.53       12.09     18.76 o 
   1   6  13       50.50       29.82     18.73 o 
   2   6  13       74.50       83.49     23.74 o 
   3   6  13       13.10        3.86     19.17 o 
   4   6  13       39.50       39.95     21.81 o 
   5   6  13       18.99       11.65     33.40 o 
   6   6  13       37.07       48.00     21.73 o 
   7   6  13        3.44       23.14     24.96 o 
   8   6  13        2.55       10.91     25.34 o 
  -9   7  13        0.10      -10.13     11.05 o 
  -8   7  13        0.11       18.37     12.26 o 
  -7   7  13       10.92       30.27     13.06 o 
  -6   7  13        8.74       17.25     14.13 o 
  -5   7  13       16.30       29.67     13.32 o 
  -4   7  13      139.54      115.40     17.69 o 
  -3   7  13       41.28       24.29     12.79 o 
  -2   7  13       51.27        5.27     29.17 o 
  -1   7  13      109.73      127.35     26.33 o 
   0   7  13       24.94       10.18     25.56 o 
   1   7  13       11.56       27.24     38.99 o 
   2   7  13       67.56       20.56     19.30 o 
   3   7  13        6.92      -11.72     18.40 o 
   4   7  13       26.98       57.88     22.38 o 
   5   7  13       14.19       13.24     20.16 o 
   6   7  13        3.80       -0.32     15.68 o 
   7   7  13        0.01       12.40     16.11 o 
  -8   8  13        0.30       -9.88     13.69 o 
  -7   8  13        3.03       19.51     12.76 o 
  -6   8  13       30.06       29.02     13.32 o 
  -5   8  13        1.43      -10.02     10.07 o 
  -4   8  13       22.77       54.87     14.48 o 
  -3   8  13        0.17       -7.22     13.74 o 
  -2   8  13       52.72       73.31     24.26 o 
  -1   8  13        2.85        1.85     18.03 o 
   0   8  13        0.00        4.81     26.61 o 
   1   8  13       11.06        8.18     19.43 o 
   2   8  13       44.54       52.15     23.78 o 
   3   8  13        1.59       11.64     19.64 o 
   4   8  13        1.76      -11.07     17.34 o 
   5   8  13        6.56       -5.83     10.01 o 
   6   8  13        5.81       -5.99     32.19 o 
  -7   9  13        9.31       -6.49     25.95 o 
  -6   9  13        2.06       18.61     12.02 o 
  -5   9  13        2.63       -0.47     13.97 o 
  -4   9  13        1.74       -9.11     13.84 o 
  -3   9  13        1.76       23.00     19.11 o 
  -2   9  13        0.15        8.80     18.25 o 
  -1   9  13        0.70       -0.82     22.08 o 
   0   9  13        9.21       12.62     38.97 o 
   1   9  13        0.31        4.89     18.84 o 
   2   9  13        4.90       -1.48     17.14 o 
   3   9  13       11.44       28.75     41.47 o 
   4   9  13        0.09       -0.01     15.78 o 
   5   9  13        6.99      -10.23     14.01 o 
  -5  10  13        0.18       -9.11     21.99 o 
  -4  10  13        2.00        5.57     14.22 o 
  -3  10  13        5.02      -28.87     28.87 o 
  -2  10  13        1.37       -1.61     18.01 o 
  -1  10  13        5.24       44.28     33.45 o 
   0  10  13       24.46      -18.41     20.68 o 
   1  10  13       15.53       -1.36     17.79 o 
   2  10  13        0.32       13.35     13.26 o 
   3  10  13        2.64       14.84     17.32 o 
 -12   0  14        4.21        1.70     18.83 o 
 -11   0  14       23.84       50.88     26.26 o 
 -10   0  14       26.32       32.66     25.27 o 
  -9   0  14      173.41      183.21     31.41 o 
  -8   0  14        6.91       -0.87     15.03 o 
  -7   0  14        0.48      -27.36     35.39 o 
  -6   0  14       19.11       38.28     20.85 o 
  -5   0  14      109.42      112.96     29.76 o 
  -4   0  14        1.43        8.77     17.76 o 
  -3   0  14        3.66       13.67     11.05 o 
  -2   0  14      227.50      234.41     35.99 o 
  -1   0  14      820.09      866.71     34.46 o 
   0   0  14      692.78      668.48     31.38 o 
   1   0  14       31.79       45.54     13.86 o 
   2   0  14      105.55      111.15     18.52 o 
   3   0  14      143.69      160.56     28.61 o 
   4   0  14        0.60       11.15     13.90 o 
   5   0  14       19.14       49.59     16.57 o 
   6   0  14        1.77      -18.33     18.33 o 
   7   0  14       26.39       48.88     28.06 o 
   8   0  14        2.58       40.78     24.26 o 
   9   0  14        0.06      -15.29     15.29 o 
  10   0  14        5.30       -9.23     27.36 o 
 -12   1  14       14.49       14.41     27.62 o 
 -11   1  14        1.12       18.18     14.20 o 
 -10   1  14        5.65       -0.22     10.82 o 
  -9   1  14        7.64        5.36     11.89 o 
  -8   1  14        1.75        9.96     10.80 o 
  -7   1  14       32.58       43.99     14.50 o 
  -6   1  14        5.11       16.70     13.04 o 
  -5   1  14     1023.63      953.77     42.92 o 
  -4   1  14       17.07       18.13      7.85 o 
  -3   1  14       27.45       36.31     10.54 o 
  -2   1  14       17.36        3.81      7.46 o 
  -1   1  14      709.85      705.72     22.55 o 
   0   1  14       17.77       24.36      8.60 o 
   1   1  14      139.90      135.14     13.44 o 
   2   1  14        5.86        8.63      8.36 o 
   3   1  14        0.67       -5.70      7.65 o 
   4   1  14       20.55       -1.10     11.62 o 
   5   1  14      102.82      129.38     18.60 o 
   6   1  14       28.97       22.08     12.38 o 
   7   1  14        1.85       -1.83     15.46 o 
   8   1  14        5.72       20.07     32.20 o 
   9   1  14        7.90       16.29     11.71 o 
  10   1  14        0.55       14.79     18.63 o 
 -12   2  14        7.67       -0.59     14.29 o 
 -11   2  14        0.49       -5.40     19.74 o 
 -10   2  14        1.35      -11.35     11.35 o 
  -9   2  14       19.22       57.78     16.51 o 
  -8   2  14       12.59       -2.41     13.25 o 
  -7   2  14       40.53       37.24     15.56 o 
  -6   2  14      295.98      329.22     28.13 o 
  -5   2  14       35.63       33.01     13.06 o 
  -4   2  14     1062.86     1061.61     33.69 o 
  -3   2  14       42.27       56.15      9.40 o 
  -2   2  14       12.51       14.54      9.57 o 
  -1   2  14      486.51      497.19     41.41 o 
   0   2  14       62.50       56.87     12.56 o 
   1   2  14       84.35       81.34     13.64 o 
   2   2  14        0.28       -4.41      8.47 o 
   3   2  14        0.23      -11.16     12.61 o 
   4   2  14        0.74        3.88     14.87 o 
   5   2  14       25.93       47.01     17.90 o 
   6   2  14        0.25        3.25     15.53 o 
   7   2  14        7.45      -11.57     11.57 o 
   8   2  14        5.11        4.75     16.02 o 
   9   2  14        0.23        5.01     13.35 o 
  10   2  14        4.63       -9.38     14.70 o 
 -11   3  14        0.03        1.10     12.44 o 
 -10   3  14       21.79       32.08     16.74 o 
  -9   3  14        2.91        4.09     13.68 o 
  -8   3  14        7.19       12.37     12.95 o 
  -7   3  14       94.12      107.61     20.92 o 
  -6   3  14       64.41       72.49     14.81 o 
  -5   3  14      724.56      739.54     30.81 o 
  -4   3  14       52.57       47.58     13.76 o 
  -3   3  14       22.92       32.88      8.98 o 
  -2   3  14       11.03        9.82     10.75 o 
  -1   3  14      261.33      280.03     20.44 o 
   0   3  14        0.06        2.40      9.71 o 
   1   3  14       14.90       40.01     11.39 o 
   2   3  14      107.57       69.93     19.58 o 
   3   3  14       13.92       14.39     17.09 o 
   4   3  14       11.76       29.83     17.89 o 
   5   3  14        6.41       -5.79     16.22 o 
   6   3  14        0.02        1.79     16.68 o 
   7   3  14       43.06       42.18     22.10 o 
   8   3  14       14.74       -5.20     17.32 o 
   9   3  14        0.59       -8.08     14.13 o 
 -11   4  14       13.33       28.08     15.36 o 
 -10   4  14       28.35       17.29     14.52 o 
  -9   4  14       20.86       26.95     15.49 o 
  -8   4  14        7.99        8.66     12.22 o 
  -7   4  14        4.72       -8.62     11.38 o 
  -6   4  14       75.24       98.42     15.96 o 
  -5   4  14      178.84      191.63     20.33 o 
  -4   4  14        8.32        1.13     11.40 o 
  -3   4  14       33.56       30.26     13.01 o 
  -2   4  14       92.52       99.61     17.18 o 
  -1   4  14       39.90       42.91     12.84 o 
   0   4  14       20.37       22.04     10.95 o 
   1   4  14      385.84      345.07     33.17 o 
   2   4  14       59.99       96.06     23.00 o 
   3   4  14       99.32      102.87     23.85 o 
   4   4  14        1.65        0.90     14.86 o 
   5   4  14      101.95      106.23     24.83 o 
   6   4  14       19.87        9.62     16.88 o 
   7   4  14        0.20       21.65     31.16 o 
   8   4  14        5.03       -6.22     32.79 o 
   9   4  14        1.86       15.47     21.86 o 
 -10   5  14        6.58        5.45     10.15 o 
  -9   5  14       25.94       22.51     16.02 o 
  -8   5  14       10.03       29.43     15.10 o 
  -7   5  14       13.35        7.12     10.01 o 
  -6   5  14      120.43      150.99     19.54 o 
  -5   5  14        4.22        1.36     11.15 o 
  -4   5  14       88.53       74.94     15.33 o 
  -3   5  14       74.55       84.65     15.93 o 
  -2   5  14      244.31      209.51     22.10 o 
  -1   5  14       69.84       69.38     15.13 o 
   0   5  14       15.89       16.17     18.62 o 
   1   5  14       21.23       -7.25     17.83 o 
   2   5  14        1.59       19.75     17.22 o 
   3   5  14       22.70       41.31     19.35 o 
   4   5  14        8.03       25.20     20.12 o 
   5   5  14       25.63       38.67     21.08 o 
   6   5  14       65.86       74.47     24.01 o 
   7   5  14        5.95       -1.64     31.06 o 
   8   5  14        1.43      -11.92     17.78 o 
 -10   6  14       14.26       -2.31     24.87 o 
  -9   6  14        0.09        0.54      8.85 o 
  -8   6  14        0.23       -1.20     11.52 o 
  -7   6  14        0.31      -10.95     10.95 o 
  -6   6  14        0.00       10.81     26.08 o 
  -5   6  14        9.96       11.74     10.94 o 
  -4   6  14      175.62      179.89     21.08 o 
  -3   6  14      157.06      211.23     20.76 o 
  -2   6  14        8.55       18.82     12.12 o 
  -1   6  14       10.24       21.19     19.48 o 
   0   6  14       94.24       67.72     23.97 o 
   1   6  14       67.72       71.83     23.33 o 
   2   6  14       29.96       41.00     21.68 o 
   3   6  14       10.21       32.97     20.42 o 
   4   6  14       65.39       69.58     23.51 o 
   5   6  14        1.03       -4.72     18.97 o 
   6   6  14        0.01       -8.85     20.68 o 
   7   6  14        3.10        7.58     14.83 o 
   8   6  14        1.29       -8.06     35.37 o 
  -9   7  14        0.66       -0.40     15.09 o 
  -8   7  14        5.34       -9.93      9.93 o 
  -7   7  14       50.09      102.26     17.56 o 
  -6   7  14        7.28       11.69     12.87 o 
  -5   7  14        1.84        1.51     11.72 o 
  -4   7  14       28.73       36.16     13.19 o 
  -3   7  14       22.99       24.10     14.00 o 
  -2   7  14        7.84       28.82     18.39 o 
  -1   7  14       36.45       53.78     22.00 o 
   0   7  14        1.39       16.09     17.99 o 
   1   7  14       89.43       78.07     24.24 o 
   2   7  14       55.80       36.95     22.05 o 
   3   7  14       12.54       25.59     21.21 o 
   4   7  14        0.84      -17.27     17.27 o 
   5   7  14       14.80      -13.22     17.32 o 
   6   7  14       19.52       -8.81     22.89 o 
   7   7  14        0.39      -11.75     23.97 o 
  -8   8  14        3.44       32.48     22.37 o 
  -7   8  14       11.15       33.87     12.87 o 
  -6   8  14        2.26       19.19     11.93 o 
  -5   8  14       11.70       25.09     15.29 o 
  -4   8  14       15.33       11.90     12.06 o 
  -3   8  14       25.78       21.20     17.57 o 
  -2   8  14       94.61       93.92     40.72 o 
  -1   8  14        5.06        0.59     37.50 o 
   0   8  14       12.14       18.82     20.82 o 
   1   8  14       18.40      -13.10     16.61 o 
   2   8  14        7.68       -2.01     17.20 o 
   3   8  14        0.07        4.70     18.39 o 
   4   8  14       12.60        5.72     11.59 o 
   5   8  14        1.33        1.30     18.66 o 
   6   8  14        1.97        1.99     13.33 o 
  -7   9  14       11.18       29.99     18.06 o 
  -6   9  14        4.39       22.00     16.74 o 
  -5   9  14        0.13       14.22     24.80 o 
  -4   9  14        0.99       30.12     22.56 o 
  -3   9  14        4.49        2.04     16.27 o 
  -2   9  14        0.05      -16.00     16.00 o 
  -1   9  14       35.90       64.15     22.67 o 
   0   9  14        7.51        8.20     20.84 o 
   1   9  14        9.76       -9.52     13.62 o 
   2   9  14        0.16       -0.71     16.04 o 
   3   9  14        8.44       10.66     13.82 o 
   4   9  14        4.00       -3.71     16.11 o 
   5   9  14        1.09       16.32     12.08 o 
  -4  10  14        0.39       15.01     15.42 o 
  -3  10  14        2.14       33.07     20.31 o 
  -2  10  14        0.38        1.84     17.77 o 
  -1  10  14        1.28       22.27     22.55 o 
   0  10  14        1.73       13.14     19.58 o 
   1  10  14       23.15        3.51     17.31 o 
   2  10  14        3.92      -15.29     15.29 o 
 -12   1  15        0.25        9.24     15.42 o 
 -11   1  15        2.09        4.31     19.24 o 
 -10   1  15        2.15       22.28     15.23 o 
  -9   1  15        0.01       -9.94      9.94 o 
  -8   1  15        8.72       -2.90     12.11 o 
  -7   1  15       20.67       15.65     12.86 o 
  -6   1  15        4.99        9.80     13.15 o 
  -5   1  15      528.92      457.93     45.95 o 
  -4   1  15      108.99      127.52     16.31 o 
  -3   1  15      217.69      229.02     15.56 o 
  -2   1  15        1.94        8.65      7.97 o 
  -1   1  15       22.46       15.46      8.83 o 
   0   1  15      291.45      297.13     20.55 o 
   1   1  15        0.04        4.18     10.22 o 
   2   1  15       55.26       42.40     10.63 o 
   3   1  15       59.35       46.03     11.52 o 
   4   1  15       10.92       26.65     12.67 o 
   5   1  15        7.25        1.27     12.40 o 
   6   1  15        0.58       -3.82     13.44 o 
   7   1  15        6.18        8.68     25.62 o 
   8   1  15        0.29        3.24     15.13 o 
   9   1  15        2.49      -10.28     10.49 o 
 -11   2  15        0.00        5.67     12.63 o 
 -10   2  15       33.18       45.12     17.22 o 
  -9   2  15        0.06       24.47     12.77 o 
  -8   2  15        8.92       -1.94     12.24 o 
  -7   2  15       13.40       18.48     13.94 o 
  -6   2  15        0.25      -18.37     18.37 o 
  -5   2  15       65.09       93.97     15.21 o 
  -4   2  15       26.11       23.75     11.91 o 
  -3   2  15       44.60       39.02     11.23 o 
  -2   2  15       16.47       16.98      8.86 o 
  -1   2  15      137.63      136.62     13.58 o 
   0   2  15        1.30       -1.22      7.81 o 
   1   2  15      773.98      781.39     25.81 o 
   2   2  15      317.68      341.64     24.10 o 
   3   2  15      182.31      185.43     25.03 o 
   4   2  15       27.30       29.19     19.13 o 
   5   2  15       39.31       34.01     18.20 o 
   6   2  15       25.41       21.03     18.46 o 
   7   2  15       14.23       -6.14     15.74 o 
   8   2  15        6.39       28.84     20.38 o 
   9   2  15        6.17      -10.60     10.60 o 
 -11   3  15        1.00       12.49     14.24 o 
 -10   3  15       21.91       46.09     15.35 o 
  -9   3  15       48.44      102.69     20.26 o 
  -8   3  15        1.32       -4.90     11.24 o 
  -7   3  15      137.64      168.48     24.49 o 
  -6   3  15        7.02       27.46     11.68 o 
  -5   3  15       10.29       14.19     11.54 o 
  -4   3  15      118.35      138.52     17.96 o 
  -3   3  15       49.41       46.57      9.67 o 
  -2   3  15       31.43       38.79     13.76 o 
  -1   3  15        9.09       -1.59     10.32 o 
   0   3  15        0.59       -4.36     10.12 o 
   1   3  15       11.62        6.63     10.25 o 
   2   3  15        1.45       18.83     16.57 o 
   3   3  15        1.88      -13.50     13.62 o 
   4   3  15       15.10        3.10     15.89 o 
   5   3  15       20.97       23.67     19.28 o 
   6   3  15       84.53       96.53     25.39 o 
   7   3  15       25.90       17.20     18.83 o 
   8   3  15       31.21      -20.53     20.53 o 
   9   3  15       11.47        7.36     18.06 o 
 -11   4  15       17.30       39.71     17.15 o 
 -10   4  15       69.73       19.05     14.72 o 
  -9   4  15        7.04       -5.36     11.65 o 
  -8   4  15       17.06       41.24     14.55 o 
  -7   4  15        3.05        9.82     12.98 o 
  -6   4  15        7.89       -0.19     10.44 o 
  -5   4  15      215.39      252.71     21.40 o 
  -4   4  15      395.75      367.71     24.04 o 
  -3   4  15        5.46        8.36     16.73 o 
  -2   4  15       54.68       68.46     15.56 o 
  -1   4  15        0.07        1.19     10.49 o 
   0   4  15      103.84      104.29     22.96 o 
   1   4  15       76.03       63.06     20.10 o 
   2   4  15      102.02      111.21     25.34 o 
   3   4  15        2.88       27.77     17.36 o 
   4   4  15        0.97        1.76     17.20 o 
   5   4  15       27.89       30.28     27.61 o 
   6   4  15       55.32       77.78     24.26 o 
   7   4  15      157.45      128.70     39.09 o 
   8   4  15       32.43       13.95     13.29 o 
   9   4  15        8.10      -22.06     31.19 o 
 -10   5  15       22.10       15.77     10.76 o 
  -9   5  15       32.06        5.90     17.60 o 
  -8   5  15       13.54       14.88     13.05 o 
  -7   5  15      108.25      121.06     22.92 o 
  -6   5  15       33.86       52.20     15.91 o 
  -5   5  15       32.38       29.12     19.93 o 
  -4   5  15       53.05       36.35     14.12 o 
  -3   5  15       13.12      -10.16     10.16 o 
  -2   5  15       34.90       25.55     13.14 o 
  -1   5  15        1.01       22.44     11.59 o 
   0   5  15        6.80       12.78     18.67 o 
   1   5  15      260.12      247.88     54.88 o 
   2   5  15      164.91      210.24     31.10 o 
   3   5  15       50.38       35.91     19.03 o 
   4   5  15        2.45        6.01     16.53 o 
   5   5  15        6.12       19.13     20.00 o 
   6   5  15       13.44       -3.81     17.64 o 
   7   5  15        3.62      -27.28     29.99 o 
   8   5  15        2.72       12.62     20.98 o 
 -10   6  15        1.22       16.91     12.83 o 
  -9   6  15        5.98       -4.37     11.82 o 
  -8   6  15       10.04        4.21     12.96 o 
  -7   6  15       28.02       41.36     13.26 o 
  -6   6  15       11.74       21.92     12.15 o 
  -5   6  15        2.50        4.48     10.54 o 
  -4   6  15       43.37       45.08     14.10 o 
  -3   6  15      228.87      241.64     24.05 o 
  -2   6  15       40.87       48.20     13.73 o 
  -1   6  15      277.07      279.47     35.66 o 
   0   6  15       49.28       67.18     22.80 o 
   1   6  15       24.74       31.37     19.91 o 
   2   6  15        0.30      -11.54     19.71 o 
   3   6  15        9.76       11.70     19.97 o 
   4   6  15        0.26      -17.42     17.42 o 
   5   6  15        9.04        4.21     19.77 o 
   6   6  15       61.90       14.77     36.42 o 
   7   6  15       16.46       15.97     16.69 o 
  -9   7  15        5.58      -12.73     12.73 o 
  -8   7  15       30.85       26.17     14.38 o 
  -7   7  15        5.47       14.28     11.90 o 
  -6   7  15        3.48       -3.66     10.25 o 
  -5   7  15       36.84       48.24     14.54 o 
  -4   7  15        7.21       16.10     11.86 o 
  -3   7  15       23.30       18.84     13.43 o 
  -2   7  15       33.95       30.16     43.10 o 
  -1   7  15        0.03        8.02     18.08 o 
   0   7  15        1.68       -9.24     16.98 o 
   1   7  15        0.05      -17.00     17.00 o 
   2   7  15        0.91       14.29     18.50 o 
   3   7  15       19.74       23.99     21.17 o 
   4   7  15        3.73      -28.71     30.74 o 
   5   7  15       17.31       -5.84     16.28 o 
   6   7  15        0.86       -9.94      9.94 o 
   7   7  15        0.15        4.34     17.42 o 
  -8   8  15        1.52       10.23     23.76 o 
  -7   8  15        0.72       22.57     14.93 o 
  -6   8  15       14.03       17.40     14.49 o 
  -5   8  15        2.83       -2.33     12.75 o 
  -4   8  15        5.62       13.29     15.37 o 
  -3   8  15        0.70      -15.13     15.13 o 
  -2   8  15       19.35       21.62     18.55 o 
  -1   8  15       53.71       83.35     25.31 o 
   0   8  15        1.61       -0.04     37.54 o 
   1   8  15       33.52       29.57     23.01 o 
   2   8  15        4.30       14.10     20.57 o 
   3   8  15       12.45       -0.08     15.69 o 
   4   8  15        6.66       -9.67      9.67 o 
   5   8  15        1.06        4.94     11.39 o 
   6   8  15        0.02      -13.35     13.35 o 
  -6   9  15        5.33       -8.22     10.65 o 
  -5   9  15        0.17      -14.30     20.06 o 
  -4   9  15        3.60        7.74     29.82 o 
  -3   9  15        0.08       14.08     17.49 o 
  -2   9  15        1.00       -3.33     32.92 o 
  -1   9  15       17.66        8.21     18.79 o 
   0   9  15        1.32       42.92     22.74 o 
   1   9  15        2.39        4.27     11.73 o 
   2   9  15        1.21        8.23     12.32 o 
   3   9  15        4.31        7.74     14.73 o 
   4   9  15        0.32       -1.41     16.53 o 
  -4  10  15        0.55       16.60     18.30 o 
  -3  10  15        1.40      -10.36     27.91 o 
  -2  10  15        0.02       12.89     20.26 o 
  -1  10  15        0.78       31.96     22.96 o 
   0  10  15        0.81        0.78     27.69 o 
   1  10  15       25.57       31.97     34.35 o 
   2  10  15        3.22       16.30     16.14 o 
 -11   0  16        6.93       15.06     22.66 o 
 -10   0  16        5.98       28.76     19.53 o 
  -9   0  16        2.05      -15.09     15.43 o 
  -8   0  16        3.42       -0.86     22.94 o 
  -7   0  16       30.18       48.80     20.80 o 
  -6   0  16        5.49      -11.83     16.46 o 
  -5   0  16      178.38      183.53     37.15 o 
  -4   0  16       97.22       98.74     16.87 o 
  -3   0  16      171.08      186.77     20.63 o 
  -2   0  16      209.98      221.71     21.64 o 
  -1   0  16      270.45      262.16     23.37 o 
   0   0  16      281.88      321.09     25.39 o 
   1   0  16      165.24      189.76     21.90 o 
   2   0  16      117.27      139.22     21.50 o 
   3   0  16      140.24      144.93     22.25 o 
   4   0  16      176.69      176.30     24.87 o 
   5   0  16       93.47       99.00     29.62 o 
   6   0  16       15.75       22.13     24.12 o 
   7   0  16       24.68       17.96     24.62 o 
   8   0  16        1.68      -15.46     18.99 o 
   9   0  16        4.50      -13.76     13.76 o 
 -11   1  16       10.17      -10.13     13.18 o 
 -10   1  16        1.25        1.94     16.22 o 
  -9   1  16       65.95       74.56     18.38 o 
  -8   1  16       20.26       22.67     21.86 o 
  -7   1  16       13.39       -3.46     11.20 o 
  -6   1  16        8.72        4.67     12.34 o 
  -5   1  16      386.89      415.38     48.02 o 
  -4   1  16        0.34       -1.39     10.30 o 
  -3   1  16       78.37       85.73     11.54 o 
  -2   1  16       81.94       77.94     11.43 o 
  -1   1  16       41.67       49.29     10.62 o 
   0   1  16      567.81      562.29     22.84 o 
   1   1  16      111.86      101.73     13.27 o 
   2   1  16        7.60        6.29      9.54 o 
   3   1  16      137.81      149.96     15.51 o 
   4   1  16      265.97      252.62     22.90 o 
   5   1  16        7.00       25.47     17.42 o 
   6   1  16        3.11       -2.21     15.50 o 
   7   1  16        8.70       17.92     18.68 o 
   8   1  16        2.37      -11.80     11.80 o 
   9   1  16        3.52        0.67      9.89 o 
 -11   2  16        0.02      -12.61     12.61 o 
 -10   2  16        7.57       17.99     13.40 o 
  -9   2  16        4.76       10.18     12.55 o 
  -8   2  16       22.23       35.14     14.82 o 
  -7   2  16        0.00       -8.45     12.07 o 
  -6   2  16       20.52       12.19     35.42 o 
  -5   2  16      199.28      221.98     21.81 o 
  -4   2  16      132.15      127.34     18.28 o 
  -3   2  16       10.93       16.09      8.78 o 
  -2   2  16      213.95      225.57     15.85 o 
  -1   2  16        0.34       -7.66      7.66 o 
   0   2  16      113.72      107.84     13.28 o 
   1   2  16      270.68      271.50     18.11 o 
   2   2  16        0.99        1.49      8.64 o 
   3   2  16        1.61      -10.33     10.33 o 
   4   2  16       75.46       71.84     16.31 o 
   5   2  16        0.06       -9.03     11.69 o 
   6   2  16       28.68       26.74     14.99 o 
   7   2  16       50.07       51.78     19.74 o 
   8   2  16        7.18       -6.50     10.98 o 
   9   2  16        7.94       16.68     11.33 o 
 -11   3  16        0.39       13.77     14.41 o 
 -10   3  16        1.12       18.28     15.15 o 
  -9   3  16        1.70        1.28     11.96 o 
  -8   3  16       17.15       43.03     16.63 o 
  -7   3  16        0.59        1.32     18.91 o 
  -6   3  16       56.59       51.12     16.31 o 
  -5   3  16        0.34        2.81      9.60 o 
  -4   3  16      415.61      416.80     26.11 o 
  -3   3  16      325.04      309.12     24.24 o 
  -2   3  16       64.08       55.83     11.33 o 
  -1   3  16        0.25       -3.56     11.01 o 
   0   3  16      677.83      658.16     31.70 o 
   1   3  16      125.45      138.54     24.54 o 
   2   3  16       13.61       19.88     17.68 o 
   3   3  16       97.15      106.31     22.92 o 
   4   3  16        7.72       26.47     28.72 o 
   5   3  16       14.26       -1.42     16.58 o 
   6   3  16       13.54       16.63     18.46 o 
   7   3  16       32.23       25.48     28.56 o 
   8   3  16       24.88       -3.51     19.71 o 
   9   3  16        0.82      -14.68     14.68 o 
 -11   4  16        0.44       -0.42     11.39 o 
 -10   4  16        6.11        4.46     15.19 o 
  -9   4  16       12.93       25.62     13.54 o 
  -8   4  16        2.98        0.69     12.12 o 
  -7   4  16       25.36       25.95     16.29 o 
  -6   4  16       17.07       21.52     13.05 o 
  -5   4  16        0.82       13.02     11.66 o 
  -4   4  16        0.16       -9.82      9.82 o 
  -3   4  16        1.06       -2.38     11.25 o 
  -2   4  16       38.12       50.58     14.45 o 
  -1   4  16        0.37      -12.55     12.55 o 
   0   4  16       36.26       32.51     19.50 o 
   1   4  16       19.52        3.56     16.37 o 
   2   4  16       11.51       -0.93     19.74 o 
   3   4  16        8.50        8.60     16.83 o 
   4   4  16       79.55       69.36     23.22 o 
   5   4  16        6.66      -15.26     15.26 o 
   6   4  16       34.19       25.07     35.74 o 
   7   4  16        6.12       -2.33     18.05 o 
   8   4  16        2.72       -1.23     14.49 o 
 -10   5  16        8.61        0.99     15.86 o 
  -9   5  16       29.68        5.21      9.49 o 
  -8   5  16       27.24       38.98     19.11 o 
  -7   5  16       24.50       40.53     17.46 o 
  -6   5  16        8.20        9.80     11.13 o 
  -5   5  16        0.95       -9.27     10.28 o 
  -4   5  16       13.76       14.06     13.55 o 
  -3   5  16        4.24       -5.97     10.16 o 
  -2   5  16       53.58       46.66     14.35 o 
  -1   5  16        2.07        5.36     17.00 o 
   0   5  16        1.36       -1.61     19.74 o 
   1   5  16        0.41        3.02     16.61 o 
   2   5  16        0.74       14.09     46.22 o 
   3   5  16        2.78       11.96     20.86 o 
   4   5  16        7.41       -5.71     17.86 o 
   5   5  16       21.16       15.21     21.59 o 
   6   5  16        9.23       14.86     19.85 o 
   7   5  16        6.67      -11.73     12.75 o 
   8   5  16        8.83       -4.31     27.54 o 
  -9   6  16        5.56        9.98     10.65 o 
  -8   6  16       12.68        3.74     11.41 o 
  -7   6  16       13.90        6.94     14.31 o 
  -6   6  16        6.90        4.56     11.54 o 
  -5   6  16        2.16       -0.54     15.16 o 
  -4   6  16       71.30       68.95     17.13 o 
  -3   6  16        1.40       16.49     12.24 o 
  -2   6  16      183.53      176.91     29.73 o 
  -1   6  16        6.28       24.22     20.48 o 
   0   6  16        4.94        2.50     17.71 o 
   1   6  16       37.46       13.14     46.32 o 
   2   6  16       11.74       22.63     20.35 o 
   3   6  16        0.04      -16.51     16.51 o 
   4   6  16        0.98      -11.68     23.31 o 
   5   6  16        3.14       -0.71     33.20 o 
   6   6  16        5.57       -5.86     12.81 o 
   7   6  16        4.79      -14.58     14.58 o 
  -8   7  16       10.33       23.43     15.75 o 
  -7   7  16        2.16        2.94     11.71 o 
  -6   7  16        2.55       -6.20     14.94 o 
  -5   7  16       12.19       18.90     12.32 o 
  -4   7  16       20.60       15.04     13.03 o 
  -3   7  16        4.79       16.87     17.12 o 
  -2   7  16        2.81      -13.29     16.82 o 
  -1   7  16       59.18      110.24     27.83 o 
   0   7  16       51.75       44.00     22.51 o 
   1   7  16        0.28       10.73     24.09 o 
   2   7  16       11.74       33.37     23.28 o 
   3   7  16        2.94       -2.91     19.13 o 
   4   7  16        1.60       18.31     18.97 o 
   5   7  16       21.23        3.63     10.33 o 
   6   7  16        4.18      -14.28     17.79 o 
  -7   8  16       10.41       37.42     14.53 o 
  -6   8  16        0.01       14.21     12.38 o 
  -5   8  16       31.56       26.92     13.76 o 
  -4   8  16        1.75       29.77     33.40 o 
  -3   8  16        0.04      -18.40     19.46 o 
  -2   8  16        0.41        7.02     17.79 o 
  -1   8  16       24.77       15.89     38.24 o 
   0   8  16        0.39       15.15     18.61 o 
   1   8  16        1.50      -16.38     18.34 o 
   2   8  16        0.45        7.15     17.82 o 
   3   8  16        0.01       -9.09      9.09 o 
   4   8  16        2.42        4.38     11.20 o 
   5   8  16        0.70      -11.96     11.96 o 
  -6   9  16        0.22       36.93     17.04 o 
  -5   9  16        0.34        1.61     16.71 o 
  -4   9  16        2.46       26.47     19.73 o 
  -3   9  16        9.14       22.47     21.68 o 
  -2   9  16        1.63        4.55     44.80 o 
  -1   9  16        0.05        1.23     25.49 o 
   0   9  16        2.55        7.25     21.06 o 
   1   9  16        0.02      -11.45     30.77 o 
   2   9  16        0.44        1.82     12.94 o 
   3   9  16        4.32        4.23     15.84 o 
  -3  10  16        0.00       10.96     26.72 o 
  -2  10  16        0.22       12.48     21.39 o 
  -1  10  16        0.62       11.74     23.42 o 
   0  10  16        1.14       19.88     22.50 o 
 -11   1  17        4.32        5.57     14.13 o 
 -10   1  17        0.51       14.93     14.11 o 
  -9   1  17        0.15        5.06     11.73 o 
  -8   1  17        3.19       -4.90     11.33 o 
  -7   1  17        1.56       -0.83     11.18 o 
  -6   1  17        2.32       23.77     14.75 o 
  -5   1  17        9.70       26.78     15.83 o 
  -4   1  17       39.11       40.95     13.79 o 
  -3   1  17       54.44       48.60     10.84 o 
  -2   1  17      109.82      103.36     13.19 o 
  -1   1  17      271.50      296.73     19.48 o 
   0   1  17      258.68      244.51     17.51 o 
   1   1  17       10.15       12.57     10.37 o 
   2   1  17       31.58       29.01     10.53 o 
   3   1  17      322.84      311.12     23.98 o 
   4   1  17        0.64       -5.21     11.10 o 
   5   1  17        0.05        8.15     12.48 o 
   6   1  17       42.16       36.37     18.71 o 
   7   1  17       38.33       22.10     16.91 o 
   8   1  17        2.43        0.30      9.64 o 
   9   1  17        1.05        6.98     19.28 o 
 -11   2  17        0.00        7.38     26.40 o 
 -10   2  17        0.40        6.02     24.11 o 
  -9   2  17        0.40       -2.97     11.63 o 
  -8   2  17       65.73       77.98     19.21 o 
  -7   2  17       32.27       34.40     27.63 o 
  -6   2  17      178.25      185.18     24.62 o 
  -5   2  17      204.74      218.21     28.91 o 
  -4   2  17      199.67      221.13     22.14 o 
  -3   2  17      304.32      309.96     17.66 o 
  -2   2  17      572.34      535.03     22.39 o 
  -1   2  17        0.41        6.88      9.32 o 
   0   2  17      208.92      164.45     16.07 o 
   1   2  17      223.11      220.75     17.54 o 
   2   2  17      302.56      310.63     23.60 o 
   3   2  17        2.49        2.13     12.17 o 
   4   2  17       14.63        4.02     12.41 o 
   5   2  17       90.72       72.26     17.38 o 
   6   2  17        6.41        6.92     17.82 o 
   7   2  17        0.07      -12.37     14.53 o 
   8   2  17        0.31       -1.43      9.19 o 
   9   2  17        3.84      -12.52     12.52 o 
 -11   3  17        0.65       -9.76     13.47 o 
 -10   3  17        6.75       15.33     11.87 o 
  -9   3  17       14.75       21.99     13.67 o 
  -8   3  17        7.57      -11.31     11.31 o 
  -7   3  17       26.15       20.61     17.86 o 
  -6   3  17       16.97       12.99     12.81 o 
  -5   3  17       70.50       62.34     15.34 o 
  -4   3  17      118.35      167.06     20.78 o 
  -3   3  17       87.05      112.91     18.39 o 
  -2   3  17        8.44        7.12      8.53 o 
  -1   3  17        7.70        4.47      9.29 o 
   0   3  17      140.95      155.40     18.84 o 
   1   3  17       40.03       52.47     19.61 o 
   2   3  17       61.90       77.10     22.06 o 
   3   3  17       63.65       62.47     20.74 o 
   4   3  17        0.15        2.91     16.39 o 
   5   3  17        0.35      -17.94     17.94 o 
   6   3  17       15.87       16.26     19.25 o 
   7   3  17        6.13       -9.09      9.09 o 
   8   3  17        8.94      -11.14     11.36 o 
 -10   4  17        1.86       -4.94     10.75 o 
  -9   4  17       13.27        2.28      9.12 o 
  -8   4  17        0.07       14.19     13.80 o 
  -7   4  17       18.29       35.01     15.54 o 
  -6   4  17        0.54        7.97     12.38 o 
  -5   4  17       29.77       31.07     13.96 o 
  -4   4  17        9.70       33.27     21.73 o 
  -3   4  17        3.53        4.58     10.98 o 
  -2   4  17        3.11        2.43     13.94 o 
  -1   4  17        9.09        0.48     10.63 o 
   0   4  17      265.93      318.60     33.58 o 
   1   4  17       34.16       52.78     20.23 o 
   2   4  17      143.35      165.46     27.74 o 
   3   4  17        0.33      -14.41     14.41 o 
   4   4  17       18.47       16.80     18.96 o 
   5   4  17        2.98        0.12     18.08 o 
   6   4  17        4.04       14.40     19.70 o 
   7   4  17        0.46      -12.24     12.24 o 
   8   4  17        9.53      -17.49     17.49 o 
 -10   5  17       13.99        2.00     10.59 o 
  -9   5  17        4.29       -0.71     12.54 o 
  -8   5  17        3.39       -3.78     11.35 o 
  -7   5  17        1.22        5.03     13.12 o 
  -6   5  17       36.33       47.85     14.34 o 
  -5   5  17        0.05      -13.94     13.99 o 
  -4   5  17       67.70       57.10     16.10 o 
  -3   5  17        2.17        7.41     12.70 o 
  -2   5  17      111.42      131.00     19.13 o 
  -1   5  17       49.95       39.44     19.32 o 
   0   5  17       19.97       22.11     19.16 o 
   1   5  17        2.35        2.58     17.02 o 
   2   5  17        4.06       25.06     18.95 o 
   3   5  17       52.48       57.43     24.71 o 
   4   5  17        1.11       -7.97     17.92 o 
   5   5  17        0.00       10.43     20.09 o 
   6   5  17       12.09        4.58     11.62 o 
   7   5  17        5.24      -13.64     25.52 o 
  -9   6  17        3.07        9.98     10.81 o 
  -8   6  17       12.15       13.44     12.36 o 
  -7   6  17        4.21       11.29     13.48 o 
  -6   6  17       56.31       83.32     16.81 o 
  -5   6  17        5.00       -6.79     12.38 o 
  -4   6  17        0.55      -11.12     11.12 o 
  -3   6  17       44.68       52.38     15.30 o 
  -2   6  17        6.52        7.50     22.01 o 
  -1   6  17       26.41       54.73     22.18 o 
   0   6  17        0.76        8.21     17.20 o 
   1   6  17       20.35       35.42     38.60 o 
   2   6  17        0.00       -9.21     36.67 o 
   3   6  17       34.44       49.59     22.82 o 
   4   6  17       16.07      -10.28     25.41 o 
   5   6  17        5.20        8.37     12.40 o 
   6   6  17        0.29       -7.69     22.62 o 
   7   6  17       19.84       26.01     35.25 o 
  -8   7  17        3.87       22.18     14.09 o 
  -7   7  17        2.06      -11.89     21.32 o 
  -6   7  17       50.09       90.45     17.88 o 
  -5   7  17        1.60       18.02     11.78 o 
  -4   7  17       33.15       12.57     24.27 o 
  -3   7  17        0.05       -6.49     16.35 o 
  -2   7  17       43.98       28.63     37.20 o 
  -1   7  17       39.53       52.05     23.05 o 
   0   7  17       19.11       18.94     19.59 o 
   1   7  17       40.74       74.60     25.06 o 
   2   7  17        7.72       18.43     21.11 o 
   3   7  17        0.21        7.92     18.77 o 
   4   7  17        0.12       -5.87     10.67 o 
   5   7  17        0.69       -0.97     11.01 o 
   6   7  17        0.20      -10.85     13.33 o 
  -7   8  17        6.43        5.54     13.50 o 
  -6   8  17        0.00       29.61     13.60 o 
  -5   8  17        0.03      -13.68     13.68 o 
  -4   8  17        2.58       -7.58     17.49 o 
  -3   8  17        7.58       32.48     19.58 o 
  -2   8  17        4.26       -7.17     19.37 o 
  -1   8  17        0.36      -10.95     16.68 o 
   0   8  17        9.26       35.15     23.32 o 
   1   8  17        2.33       27.35     24.24 o 
   2   8  17        1.27        6.77     11.44 o 
   3   8  17        0.22      -10.54     10.54 o 
   4   8  17        0.44       -5.34     11.85 o 
  -5   9  17       11.22       50.61     20.88 o 
  -4   9  17        0.63       25.79     19.00 o 
  -3   9  17        0.00       35.44     50.11 o 
  -2   9  17        4.41       14.02     20.20 o 
  -1   9  17        3.56       21.52     21.62 o 
   0   9  17        0.01       18.68     21.98 o 
   1   9  17        0.00       17.72     22.29 o 
   2   9  17        1.87       -2.31     14.56 o 
   3   9  17        6.43       11.22     13.48 o 
 -11   0  18        0.21      -14.33     18.56 o 
 -10   0  18       24.58       13.93     21.13 o 
  -9   0  18        9.70       -7.34     14.96 o 
  -8   0  18       12.90       30.26     23.12 o 
  -7   0  18      171.62      191.80     41.15 o 
  -6   0  18       27.64       40.35     22.86 o 
  -5   0  18        1.92       -9.63     16.79 o 
  -4   0  18       77.42       66.31     27.62 o 
  -3   0  18      271.04      275.58     24.79 o 
  -2   0  18      851.53      795.49     37.89 o 
  -1   0  18     2184.58     2089.14     62.08 o 
   0   0  18      237.21      244.24     29.97 o 
   1   0  18       13.72       44.77     15.79 o 
   2   0  18       61.99       62.03     17.35 o 
   3   0  18        3.69       12.18     13.26 o 
   4   0  18        0.24        1.37     20.73 o 
   5   0  18      163.78       86.27     31.82 o 
   6   0  18       13.94       50.88     27.82 o 
   7   0  18       71.74       16.46     19.53 o 
   8   0  18        0.16        8.60     14.36 o 
 -11   1  18        0.53       13.05     22.23 o 
 -10   1  18        0.25       -3.53     16.19 o 
  -9   1  18        5.78       18.36     13.20 o 
  -8   1  18        0.04       15.34     13.38 o 
  -7   1  18        5.12        5.60     13.09 o 
  -6   1  18       12.77       11.83     16.29 o 
  -5   1  18       57.74       39.17     17.59 o 
  -4   1  18        9.49        4.14     14.29 o 
  -3   1  18      678.73      725.71     30.20 o 
  -2   1  18        5.97       -6.93      8.37 o 
  -1   1  18        9.20       24.26     10.32 o 
   0   1  18      840.08      830.49     28.80 o 
   1   1  18      115.14      137.29     15.76 o 
   2   1  18       20.72       43.27     11.33 o 
   3   1  18       30.21       30.22     13.94 o 
   4   1  18       24.41       15.68     12.58 o 
   5   1  18       12.39       15.95     16.74 o 
   6   1  18        3.32       -3.15     15.79 o 
   7   1  18       13.38       -3.96     10.87 o 
   8   1  18        1.57        1.60     10.39 o 
 -11   2  18        1.51       -7.51     21.80 o 
 -10   2  18        0.43      -12.74     12.74 o 
  -9   2  18       19.18       -4.98     10.59 o 
  -8   2  18       52.60       70.22     18.28 o 
  -7   2  18        4.25      -12.31     12.31 o 
  -6   2  18        4.06        8.40     12.84 o 
  -5   2  18      128.67       96.92     21.61 o 
  -4   2  18      549.06      520.40     29.06 o 
  -3   2  18        5.62        6.53     11.05 o 
  -2   2  18      895.62      882.91     28.24 o 
  -1   2  18       31.46       28.73     10.48 o 
   0   2  18        9.80       15.95      9.54 o 
   1   2  18        0.66        5.19      8.78 o 
   2   2  18      129.02      112.84     18.19 o 
   3   2  18       10.18        5.05     11.70 o 
   4   2  18       14.37      -10.03     10.98 o 
   5   2  18       60.09       68.49     18.03 o 
   6   2  18      134.10      170.46     29.23 o 
   7   2  18        7.25        0.61      8.64 o 
   8   2  18        3.06        0.44     11.48 o 
 -10   3  18        9.28       15.14     19.76 o 
  -9   3  18        5.92       18.15     12.40 o 
  -8   3  18        0.24       -1.26     15.26 o 
  -7   3  18       99.49       99.03     21.72 o 
  -6   3  18        0.01      -12.46     12.46 o 
  -5   3  18        9.21        1.29     11.29 o 
  -4   3  18       45.54       58.99     15.43 o 
  -3   3  18      129.37      140.13     19.18 o 
  -2   3  18        4.28        9.12      9.84 o 
  -1   3  18       59.24       75.61     12.57 o 
   0   3  18        2.33       -4.87      8.00 o 
   1   3  18      153.97      137.16     20.69 o 
   2   3  18        7.27       13.77     22.91 o 
   3   3  18       59.72       92.14     22.74 o 
   4   3  18       27.22       23.60     19.29 o 
   5   3  18        6.48        1.15     13.71 o 
   6   3  18        1.34       -4.06     12.14 o 
   7   3  18        2.68        9.53     14.49 o 
   8   3  18        1.67        5.80     12.10 o 
 -10   4  18        1.99       15.79     13.09 o 
  -9   4  18        0.14       -6.67      9.07 o 
  -8   4  18        1.19       26.96     15.00 o 
  -7   4  18       30.32       46.35     16.99 o 
  -6   4  18       61.34       87.91     28.94 o 
  -5   4  18       73.00      121.98     34.86 o 
  -4   4  18        5.33        0.02     10.61 o 
  -3   4  18       40.80       58.94     15.68 o 
  -2   4  18       12.06       15.91     16.62 o 
  -1   4  18        1.16        4.47     11.03 o 
   0   4  18       14.43       18.98     33.30 o 
   1   4  18       40.57       31.49     24.22 o 
   2   4  18       51.85       56.74     21.66 o 
   3   4  18        0.04      -11.08     17.28 o 
   4   4  18       38.02       36.74     20.18 o 
   5   4  18        2.51       -9.14     21.06 o 
   6   4  18        6.48       -8.36     12.70 o 
   7   4  18       22.76        4.93     24.91 o 
  -9   5  18        7.94        5.59      9.99 o 
  -8   5  18        3.62       20.50     11.61 o 
  -7   5  18       17.02       27.29     14.01 o 
  -6   5  18        0.80       -7.77     13.50 o 
  -5   5  18        2.74        5.09     13.46 o 
  -4   5  18       18.83       18.25     20.06 o 
  -3   5  18        9.32        8.90     11.53 o 
  -2   5  18        0.06       -8.98     11.56 o 
  -1   5  18        2.22       -9.48     15.87 o 
   0   5  18      100.79      118.98     36.92 o 
   1   5  18        1.08      -16.15     16.15 o 
   2   5  18       61.93       96.43     51.15 o 
   3   5  18       22.99       23.93     21.39 o 
   4   5  18        0.35        0.07     17.97 o 
   5   5  18       13.43       35.90     20.43 o 
   6   5  18        1.14       -3.04     13.25 o 
   7   5  18        4.29       15.06     14.21 o 
  -9   6  18        6.26       16.74     12.11 o 
  -8   6  18        0.49        7.63     12.19 o 
  -7   6  18       20.31       25.63     12.23 o 
  -6   6  18       25.98       21.05     17.76 o 
  -5   6  18        2.14       14.48     11.72 o 
  -4   6  18       10.24       14.12     13.27 o 
  -3   6  18       77.13       71.81     24.60 o 
  -2   6  18      123.93      166.29     45.83 o 
  -1   6  18       19.89       20.05     28.71 o 
   0   6  18       45.47       47.91     22.88 o 
   1   6  18        3.36      -16.05     16.05 o 
   2   6  18       56.51       72.36     25.47 o 
   3   6  18        5.45      -19.53     35.65 o 
   4   6  18       11.77       -2.18     15.72 o 
   5   6  18        0.64      -10.62     10.62 o 
   6   6  18        1.34       -7.03     14.94 o 
  -8   7  18       27.50       49.59     16.59 o 
  -7   7  18        1.29       -5.35     17.24 o 
  -6   7  18        5.64       18.98     14.19 o 
  -5   7  18       19.47       32.13     22.82 o 
  -4   7  18       21.51       30.93     42.30 o 
  -3   7  18        8.74       23.82     19.09 o 
  -2   7  18       39.20       96.46     25.33 o 
  -1   7  18        8.11       11.06     19.75 o 
   0   7  18        9.72       31.95     21.57 o 
   1   7  18        1.72       13.44     20.47 o 
   2   7  18       23.31       -9.05     17.39 o 
   3   7  18        0.01      -14.28     14.33 o 
   4   7  18       14.71        0.81     11.25 o 
   5   7  18        1.15        5.53     13.61 o 
  -6   8  18       41.81       60.60     16.64 o 
  -5   8  18        0.79        3.66     15.10 o 
  -4   8  18        1.70       -0.31     21.34 o 
  -3   8  18       44.50       77.93     27.55 o 
  -2   8  18        0.00       28.23     42.33 o 
  -1   8  18       52.43       48.94     39.45 o 
   0   8  18        0.06      -31.46     31.46 o 
   1   8  18        1.30       -9.78     19.78 o 
   2   8  18        0.05      -13.27     13.27 o 
   3   8  18        0.23       -2.37     11.90 o 
   4   8  18       14.39       -9.90     13.01 o 
  -4   9  18        0.08       31.68     19.26 o 
  -3   9  18        3.03       11.41     20.93 o 
  -2   9  18       23.29       69.93     26.58 o 
  -1   9  18        2.40       24.88     24.76 o 
   0   9  18        1.31        1.73     21.21 o 
   1   9  18        4.93       -8.90     24.66 o 
   2   9  18        3.88      -14.28     14.94 o 
 -11   1  19        3.97        5.73     14.79 o 
 -10   1  19        1.77       28.95     15.70 o 
  -9   1  19       21.95       16.27     13.25 o 
  -8   1  19        0.60       -5.43     18.58 o 
  -7   1  19       69.26       90.60     22.40 o 
  -6   1  19        0.34       -9.86     12.86 o 
  -5   1  19       59.14       88.19     22.08 o 
  -4   1  19        9.85        7.60     13.06 o 
  -3   1  19      774.87      707.46     39.95 o 
  -2   1  19        0.24        2.15      8.98 o 
  -1   1  19      135.70      126.05     15.04 o 
   0   1  19      207.04      217.63     17.98 o 
   1   1  19      184.63      216.09     18.44 o 
   2   1  19       20.21       13.83     11.76 o 
   3   1  19       18.40       14.86     20.19 o 
   4   1  19       28.98       19.84     13.58 o 
   5   1  19       30.14       30.15     19.05 o 
   6   1  19        3.52        1.15     15.22 o 
   7   1  19        0.78        5.58      9.69 o 
   8   1  19        0.83      -10.90     10.90 o 
 -10   2  19        0.32       -5.09     10.46 o 
  -9   2  19        3.82        0.57      9.74 o 
  -8   2  19       74.36       92.61     23.23 o 
  -7   2  19        1.28       -5.81     13.13 o 
  -6   2  19       22.14       13.90     14.28 o 
  -5   2  19       91.35       79.36     21.36 o 
  -4   2  19      186.60      234.30     24.60 o 
  -3   2  19       98.80      116.30     18.02 o 
  -2   2  19       21.67       12.07      9.79 o 
  -1   2  19       80.90       75.14     12.69 o 
   0   2  19        2.86       -8.31      8.31 o 
   1   2  19        1.15       -7.98      7.98 o 
   2   2  19       76.68       87.05     17.14 o 
   3   2  19        4.36       17.26     19.46 o 
   4   2  19       29.68       23.76     19.20 o 
   5   2  19        0.47        8.89     12.88 o 
   6   2  19        0.28       11.97     25.41 o 
   7   2  19        2.48      -11.16     11.16 o 
   8   2  19        0.03      -11.43     12.15 o 
 -10   3  19       22.62       17.58     21.55 o 
  -9   3  19       49.01       14.82     24.42 o 
  -8   3  19        3.59        3.34     15.62 o 
  -7   3  19        0.00      -11.83     11.83 o 
  -6   3  19        7.88        4.02     14.04 o 
  -5   3  19       89.83      104.85     22.49 o 
  -4   3  19       32.29       49.09     15.25 o 
  -3   3  19        0.03       -9.94      9.94 o 
  -2   3  19       28.65       35.69     11.07 o 
  -1   3  19       99.08      102.58     13.68 o 
   0   3  19       29.01       29.12     13.35 o 
   1   3  19       61.73       80.02     21.19 o 
   2   3  19      146.80      137.67     20.26 o 
   3   3  19        2.03       -5.17     11.34 o 
   4   3  19       58.80       58.11     18.32 o 
   5   3  19        0.04        3.08     13.58 o 
   6   3  19        1.72      -11.05     11.76 o 
   7   3  19        3.91        2.58     15.68 o 
 -10   4  19        5.48       15.14     12.78 o 
  -9   4  19        0.96       11.79     10.54 o 
  -8   4  19       15.32       15.04     13.14 o 
  -7   4  19        0.21       -5.84     11.88 o 
  -6   4  19      161.88      145.42     27.74 o 
  -5   4  19      159.68      149.94     21.42 o 
  -4   4  19       56.35       58.29     21.98 o 
  -3   4  19       75.84       67.75     16.41 o 
  -2   4  19       79.01       82.42     16.94 o 
  -1   4  19       21.78        7.65     11.06 o 
   0   4  19        3.37       31.11     18.41 o 
   1   4  19      117.96      136.20     27.38 o 
   2   4  19      143.39      142.81     42.85 o 
   3   4  19      112.86       72.11     26.24 o 
   4   4  19       34.75       26.71     37.30 o 
   5   4  19       22.37       20.30     18.08 o 
   6   4  19        5.06       17.45     13.71 o 
   7   4  19        9.69        8.03     14.21 o 
  -9   5  19       29.21       13.72     11.07 o 
  -8   5  19       30.89       21.44     12.98 o 
  -7   5  19        5.49       17.84     16.01 o 
  -6   5  19        1.95       13.10     15.35 o 
  -5   5  19        2.21       -6.42     11.55 o 
  -4   5  19       18.11       31.91     13.04 o 
  -3   5  19       25.45        6.76     16.30 o 
  -2   5  19        4.18       24.76     19.54 o 
  -1   5  19        3.26        5.24     15.71 o 
   0   5  19       46.62       28.66     19.55 o 
   1   5  19      122.27      168.04     30.22 o 
   2   5  19      106.65      129.04     28.19 o 
   3   5  19       25.84       40.32     21.31 o 
   4   5  19       23.11       -3.80     17.35 o 
   5   5  19        1.52      -12.64     12.64 o 
   6   5  19        0.26      -12.92     12.92 o 
  -8   6  19        1.12       26.07     14.04 o 
  -7   6  19       15.60       25.66     12.53 o 
  -6   6  19        4.25       15.47     23.37 o 
  -5   6  19       43.13       45.06     15.59 o 
  -4   6  19        4.44        6.61     12.62 o 
  -3   6  19        1.05      -11.69     36.92 o 
  -2   6  19        0.99       18.13     19.30 o 
  -1   6  19        7.09      -12.69     22.72 o 
   0   6  19       82.14       89.20     27.02 o 
   1   6  19        4.25        4.24     18.88 o 
   2   6  19       28.67       31.73     29.27 o 
   3   6  19        1.12       27.09     34.24 o 
   4   6  19        0.00       -7.80      9.99 o 
   5   6  19        3.78      -10.05     13.93 o 
   6   6  19        0.60       -5.26     28.89 o 
  -7   7  19        2.30        3.91     22.82 o 
  -6   7  19        1.48       23.08     14.19 o 
  -5   7  19        4.56       11.02     12.89 o 
  -4   7  19        9.29       21.56     46.48 o 
  -3   7  19       29.31       29.65     19.47 o 
  -2   7  19        9.70        8.87     28.49 o 
  -1   7  19        9.12        8.55     19.88 o 
   0   7  19       95.75       54.63     45.88 o 
   1   7  19        0.02        6.66     17.90 o 
   2   7  19        6.11      -14.72     30.04 o 
   3   7  19        0.05       -7.04     14.08 o 
   4   7  19        1.16       -5.81     13.06 o 
  -6   8  19        1.01       -7.14     18.46 o 
  -5   8  19        8.72        9.03     19.09 o 
  -4   8  19        1.39      -16.95     16.95 o 
  -3   8  19        2.35        3.64     17.30 o 
  -2   8  19       21.28       -4.59     42.30 o 
  -1   8  19        1.78       21.27     29.96 o 
   0   8  19        1.51       -9.83     18.13 o 
   1   8  19        0.04        2.36     14.40 o 
   2   8  19        1.24        5.61     18.53 o 
   3   8  19       10.65        5.28     13.20 o 
  -3   9  19       12.43       41.66     21.70 o 
  -2   9  19        1.22       37.25     22.79 o 
  -1   9  19        0.20       18.82     28.61 o 
   0   9  19        1.00        5.05     22.62 o 
 -10   0  20        0.00       21.79     22.19 o 
  -9   0  20        0.51       25.76     20.09 o 
  -8   0  20       33.28       32.89     23.46 o 
  -7   0  20       52.22       50.21     28.02 o 
  -6   0  20      136.73      172.24     41.38 o 
  -5   0  20        7.45       -1.80     16.26 o 
  -4   0  20       59.18      116.22     33.32 o 
  -3   0  20       13.94        7.65     12.83 o 
  -2   0  20       56.15       40.27     21.59 o 
  -1   0  20      788.12      798.69     41.02 o 
   0   0  20       15.38        2.39     14.26 o 
   1   0  20        1.87      -10.75     13.58 o 
   2   0  20       30.18       37.74     15.78 o 
   3   0  20        0.53        1.77     19.43 o 
   4   0  20        8.30        7.13     25.52 o 
   5   0  20       59.25       47.18     28.66 o 
   6   0  20        5.43       -7.53     22.13 o 
   7   0  20        2.51       -9.63     13.66 o 
 -10   1  20        0.01      -13.53     13.53 o 
  -9   1  20        0.23       -5.42      9.41 o 
  -8   1  20        2.54        0.65     13.84 o 
  -7   1  20        4.00       21.76     16.41 o 
  -6   1  20        0.01        3.80     12.19 o 
  -5   1  20       19.31       20.64     15.52 o 
  -4   1  20      149.91      156.21     26.06 o 
  -3   1  20       24.15       34.52     13.24 o 
  -2   1  20       64.76       62.60     12.06 o 
  -1   1  20       23.13       27.82     10.88 o 
   0   1  20       67.94       66.27     12.78 o 
   1   1  20       44.30       58.81     12.18 o 
   2   1  20       40.99       31.77     13.20 o 
   3   1  20        0.47       -7.11     11.34 o 
   4   1  20        3.05        2.71     15.54 o 
   5   1  20        2.95        2.86     18.24 o 
   6   1  20        4.55      -14.48     14.48 o 
   7   1  20        4.51       -5.56     10.59 o 
 -10   2  20       12.59       35.39     14.00 o 
  -9   2  20        0.51        0.75     38.52 o 
  -8   2  20       27.49       26.29     15.21 o 
  -7   2  20        7.82        2.65     13.75 o 
  -6   2  20        9.23       23.05     22.94 o 
  -5   2  20       20.16        7.76     14.04 o 
  -4   2  20       19.64       15.32     15.44 o 
  -3   2  20        7.34        7.71     12.03 o 
  -2   2  20      187.88      202.60     17.00 o 
  -1   2  20       99.78      106.19     14.34 o 
   0   2  20      109.70      118.48     14.87 o 
   1   2  20       67.28       89.33     17.55 o 
   2   2  20       59.35       71.80     16.64 o 
   3   2  20       20.68       29.71     15.03 o 
   4   2  20        0.00       -3.34     13.19 o 
   5   2  20        4.97        4.05     17.20 o 
   6   2  20        1.34        5.24     11.17 o 
   7   2  20        0.57        0.85     14.19 o 
 -10   3  20        6.44       24.22     29.93 o 
  -9   3  20        9.07        1.46     26.55 o 
  -8   3  20        9.01       -3.87     16.54 o 
  -7   3  20       29.23       54.84     20.39 o 
  -6   3  20       11.82        6.93     15.15 o 
  -5   3  20       75.81       77.32     21.67 o 
  -4   3  20        0.90        3.85     12.46 o 
  -3   3  20      248.06      269.61     24.05 o 
  -2   3  20       14.90        1.42     11.76 o 
  -1   3  20      111.03      132.74     15.45 o 
   0   3  20       82.73       78.68     16.52 o 
   1   3  20       66.34       58.68     15.65 o 
   2   3  20        5.82        9.41     12.71 o 
   3   3  20       41.28       45.56     16.47 o 
   4   3  20        8.97        0.94     12.85 o 
   5   3  20        0.33      -12.75     12.75 o 
   6   3  20        4.36        4.22     26.17 o 
   7   3  20        0.50      -13.20     13.20 o 
  -9   4  20       38.90       44.09     25.19 o 
  -8   4  20        5.79       10.64     19.09 o 
  -7   4  20        4.00       20.58     18.16 o 
  -6   4  20       22.89       42.75     18.05 o 
  -5   4  20        1.71        7.34     13.31 o 
  -4   4  20        5.50       17.46     12.52 o 
  -3   4  20       19.25        1.19     12.33 o 
  -2   4  20        6.81       -1.60     11.30 o 
  -1   4  20       39.15       30.70     15.89 o 
   0   4  20        2.18        1.38     11.94 o 
   1   4  20        0.07       -5.39     15.09 o 
   2   4  20       15.12       43.79     21.41 o 
   3   4  20        1.89       10.19     18.09 o 
   4   4  20        3.61       10.71     19.70 o 
   5   4  20        0.03        6.82     10.63 o 
   6   4  20        5.97       19.98     12.66 o 
  -9   5  20        7.07       10.40     11.89 o 
  -8   5  20       13.28        5.11     11.39 o 
  -7   5  20       11.58       -2.15     19.24 o 
  -6   5  20        3.30      -11.24     11.24 o 
  -5   5  20        0.01       -3.97     11.86 o 
  -4   5  20        0.31        7.58     12.26 o 
  -3   5  20       82.28      101.53     18.61 o 
  -2   5  20        0.24      -10.87     20.43 o 
  -1   5  20       37.78       53.33     23.44 o 
   0   5  20       14.51      -12.82     16.84 o 
   1   5  20       34.60       29.93     22.16 o 
   2   5  20       16.29       31.98     20.69 o 
   3   5  20        6.39       18.64     20.00 o 
   4   5  20        0.10       -1.75     27.01 o 
   5   5  20        0.25       -6.41     12.40 o 
   6   5  20        6.86       -8.28     19.83 o 
  -8   6  20       26.79       27.26     16.35 o 
  -7   6  20       13.12       14.93     15.89 o 
  -6   6  20        0.18       17.27     14.57 o 
  -5   6  20       13.79       24.45     13.25 o 
  -4   6  20       41.32       69.34     30.88 o 
  -3   6  20        0.45       17.15     25.07 o 
  -2   6  20        0.81       -6.79     17.84 o 
  -1   6  20      123.74      179.25     43.87 o 
   0   6  20       62.98       83.06     25.66 o 
   1   6  20        3.83       11.95     19.10 o 
   2   6  20        0.63        7.34     21.64 o 
   3   6  20       12.55       -2.20     14.89 o 
   4   6  20        0.70        2.51     12.47 o 
   5   6  20       13.88      -15.96     15.96 o 
  -7   7  20       10.31       -2.11     16.94 o 
  -6   7  20       20.59       18.12     41.78 o 
  -5   7  20        0.72       -0.14     16.09 o 
  -4   7  20        0.13        4.61     19.54 o 
  -3   7  20        1.74       -1.11     18.14 o 
  -2   7  20        5.71      -16.50     16.50 o 
  -1   7  20       66.92       68.29     25.42 o 
   0   7  20        8.80       -0.01     12.26 o 
   1   7  20        6.50      -16.24     16.24 o 
   2   7  20        0.28       -2.65     18.98 o 
   3   7  20        1.96      -12.15     13.05 o 
   4   7  20        0.39       -2.30     12.55 o 
  -5   8  20        1.82       12.19     26.59 o 
  -4   8  20        0.56       -9.20     17.91 o 
  -3   8  20        1.37       40.77     25.16 o 
  -2   8  20        0.30       30.77     33.42 o 
  -1   8  20        6.58       26.22     20.53 o 
   0   8  20       12.39      -16.73     37.10 o 
   1   8  20        5.69      -14.87     15.83 o 
   2   8  20        1.97      -16.41     16.41 o 
 -10   1  21        0.79        7.65     14.45 o 
  -9   1  21        3.42      -10.06     10.06 o 
  -8   1  21        0.17       -1.27     11.21 o 
  -7   1  21        3.48       10.04     13.38 o 
  -6   1  21        1.16       11.67     14.31 o 
  -5   1  21        0.02      -17.29     17.29 o 
  -4   1  21        0.62        0.39     13.49 o 
  -3   1  21       79.88       82.75     16.00 o 
  -2   1  21       10.10        9.68      9.94 o 
  -1   1  21       31.72       35.26     11.34 o 
   0   1  21       22.82       14.55     10.31 o 
   1   1  21        0.23        2.78      9.38 o 
   2   1  21        8.21       -2.54     21.10 o 
   3   1  21        0.21        9.30     13.01 o 
   4   1  21        7.55       -0.51     15.78 o 
   5   1  21        2.75      -10.95     15.73 o 
   6   1  21       20.99       -7.19     34.90 o 
   7   1  21        4.65        9.35     13.78 o 
 -10   2  21        0.15       -1.65     12.66 o 
  -9   2  21        0.05        9.61     12.97 o 
  -8   2  21       60.21       34.83     40.75 o 
  -7   2  21        1.90       14.63     14.43 o 
  -6   2  21        1.16       -8.18     12.59 o 
  -5   2  21      108.24       87.77     23.07 o 
  -4   2  21        1.20      -10.74     10.74 o 
  -3   2  21        0.57        3.85     11.05 o 
  -2   2  21      162.24      163.27     21.02 o 
  -1   2  21       71.10       67.76     13.04 o 
   0   2  21       12.61        7.85     10.16 o 
   1   2  21       15.40       28.51     13.28 o 
   2   2  21        0.08        8.41     12.62 o 
   3   2  21       21.94       29.65     14.98 o 
   4   2  21        8.60       13.32     14.15 o 
   5   2  21        0.86       -9.29     25.04 o 
   6   2  21        0.36      -15.19     15.19 o 
   7   2  21        3.91       -6.57     14.95 o 
  -9   3  21       20.03       -3.11     10.95 o 
  -8   3  21        2.21       18.07     13.79 o 
  -7   3  21        2.75      -26.36     26.36 o 
  -6   3  21        1.33        6.19     14.92 o 
  -5   3  21        7.91       -6.92     12.92 o 
  -4   3  21       13.10      -10.37     13.58 o 
  -3   3  21        6.69        4.02     11.88 o 
  -2   3  21        8.32       -1.23     10.84 o 
  -1   3  21        0.12       -2.24     11.24 o 
   0   3  21        2.87       -3.38     11.08 o 
   1   3  21        0.00       15.61     15.15 o 
   2   3  21        9.42       22.72     13.94 o 
   3   3  21        4.69        6.10     13.25 o 
   4   3  21        2.05        3.10     13.48 o 
   5   3  21        2.14        7.95     15.57 o 
   6   3  21        6.85        5.27     30.76 o 
  -9   4  21       13.15       42.67     20.60 o 
  -8   4  21       74.67       20.46     60.23 o 
  -7   4  21        7.71       26.21     15.70 o 
  -6   4  21       12.10        7.16     13.32 o 
  -5   4  21        1.25       18.00     14.78 o 
  -4   4  21       89.47      111.33     19.63 o 
  -3   4  21       19.17        5.36     12.67 o 
  -2   4  21       79.05       95.09     24.67 o 
  -1   4  21        7.51        7.30     16.94 o 
   0   4  21       17.91       63.27     15.99 o 
   1   4  21       10.14        3.48     12.17 o 
   2   4  21       37.48       31.85     15.78 o 
   3   4  21        3.88        6.17     12.74 o 
   4   4  21       21.91        5.62     28.19 o 
   5   4  21       13.17       18.90     17.43 o 
   6   4  21        6.16       20.25     18.48 o 
  -8   5  21        1.21        0.90     22.56 o 
  -7   5  21       23.31       43.63     18.64 o 
  -6   5  21        9.63        7.70     14.08 o 
  -5   5  21        8.67        6.73     13.80 o 
  -4   5  21        3.08        6.45     12.89 o 
  -3   5  21        8.61      -12.78     35.54 o 
  -2   5  21        4.28        7.94     24.82 o 
  -1   5  21        6.57       15.95     19.57 o 
   0   5  21        2.18      -17.46     20.26 o 
   1   5  21        1.25        9.44     19.00 o 
   2   5  21        6.70        8.42     19.45 o 
   3   5  21        8.01      -17.25     17.25 o 
   4   5  21        2.38      -16.90     16.90 o 
   5   5  21        1.56      -11.28     14.03 o 
  -7   6  21        5.77        3.12     25.87 o 
  -6   6  21        6.16       14.51     16.27 o 
  -5   6  21       34.67       62.23     17.14 o 
  -4   6  21        2.05       26.68     17.94 o 
  -3   6  21        6.07       12.05     19.39 o 
  -2   6  21        0.98        3.49     22.28 o 
  -1   6  21        0.13       13.85     17.15 o 
   0   6  21        2.41       -0.49     16.79 o 
   1   6  21        0.40       -0.98     14.75 o 
   2   6  21       17.37       12.32     11.61 o 
   3   6  21        2.63      -25.99     25.99 o 
   4   6  21        5.66      -13.83     53.95 o 
  -6   7  21        7.61       11.45     14.93 o 
  -5   7  21       16.65       -2.21     22.53 o 
  -4   7  21        6.67       -2.26     18.12 o 
  -3   7  21        3.66      -15.01     49.98 o 
  -2   7  21        2.04       49.15     23.79 o 
  -1   7  21        0.00       25.97     44.93 o 
   0   7  21        2.62       12.81     15.58 o 
   1   7  21        1.61        8.44     17.76 o 
   2   7  21        0.02       -5.05     14.60 o 
   3   7  21        1.81       -2.87     28.89 o 
  -4   8  21        2.20       -6.30     23.16 o 
  -3   8  21        8.74       15.56     32.29 o 
  -2   8  21        2.95       -2.46     32.37 o 
  -1   8  21        2.82        2.35     21.70 o 
   0   8  21        0.29       16.92     23.18 o 
   1   8  21        8.05        9.28     16.54 o 
  -9   0  22       12.21        4.47     13.69 o 
  -8   0  22        0.19       14.76     12.36 o 
  -7   0  22        0.59      -15.16     16.66 o 
  -6   0  22        2.70       -2.93     19.16 o 
  -5   0  22        9.77        5.40     22.56 o 
  -4   0  22        0.01       16.43     22.36 o 
  -3   0  22      106.89      108.36     33.75 o 
  -2   0  22       58.55       61.25     18.28 o 
  -1   0  22       61.17       84.56     20.55 o 
   0   0  22        5.19       24.71     15.60 o 
   1   0  22       15.92       69.25     19.06 o 
   2   0  22       54.65       40.39     23.96 o 
   3   0  22        0.00      -10.93     16.63 o 
   4   0  22        7.13       36.49     24.29 o 
   5   0  22       29.13       58.55     28.46 o 
   6   0  22       10.86        5.13     25.76 o 
  -9   1  22        0.92      -10.88     10.88 o 
  -8   1  22        1.00        7.28     10.18 o 
  -7   1  22       65.41       37.41     39.70 o 
  -6   1  22        8.86       17.14     14.39 o 
  -5   1  22        3.02       13.62     14.63 o 
  -4   1  22       11.25        3.32     14.09 o 
  -3   1  22       16.21       14.06     15.14 o 
  -2   1  22       91.86      118.48     19.03 o 
  -1   1  22       86.40       93.52     14.52 o 
   0   1  22      220.56      257.36     20.90 o 
   1   1  22       33.34       55.33     15.57 o 
   2   1  22        9.37       12.39     13.10 o 
   3   1  22        0.29      -12.00     12.86 o 
   4   1  22        8.53       21.12     18.06 o 
   5   1  22       12.30       28.61     18.20 o 
   6   1  22        2.56       -8.90     17.15 o 
  -9   2  22        0.09       16.41     12.60 o 
  -8   2  22        1.41       21.10     13.23 o 
  -7   2  22        6.23       -1.22     14.39 o 
  -6   2  22       25.76       39.44     17.24 o 
  -5   2  22        0.16        8.94     18.43 o 
  -4   2  22       21.89       39.20     17.98 o 
  -3   2  22        3.36       19.17     12.69 o 
  -2   2  22        9.11        9.61     12.94 o 
  -1   2  22       31.40       39.16     11.71 o 
   0   2  22       24.43       11.59     11.96 o 
   1   2  22       49.10       60.32     16.25 o 
   2   2  22        2.98        6.99     12.41 o 
   3   2  22        0.83       11.62     13.33 o 
   4   2  22       16.10       23.77     19.78 o 
   5   2  22        0.00        7.95     20.63 o 
   6   2  22        0.41       -3.57     25.24 o 
  -9   3  22        0.80       -0.31     12.98 o 
  -8   3  22       20.54       16.63     25.41 o 
  -7   3  22       46.75       63.25     38.14 o 
  -6   3  22        8.89        3.24     14.12 o 
  -5   3  22        0.33       23.41     14.95 o 
  -4   3  22       25.86       25.68     16.97 o 
  -3   3  22        4.34       -6.20     11.95 o 
  -2   3  22        3.12        0.25     12.19 o 
  -1   3  22        5.29       -6.21     11.39 o 
   0   3  22        6.11      -10.04     10.04 o 
   1   3  22        8.72       10.79     13.41 o 
   2   3  22        4.65        1.60     22.73 o 
   3   3  22        1.82       19.34     15.08 o 
   4   3  22       19.57       40.22     15.76 o 
   5   3  22       17.19       60.95     23.06 o 
   6   3  22        0.32      -14.47     14.47 o 
  -8   4  22        0.00       17.08     23.82 o 
  -7   4  22        2.60        6.22     15.01 o 
  -6   4  22        7.59       -2.90     14.16 o 
  -5   4  22        0.78       -7.24     20.81 o 
  -4   4  22        0.33       -9.30     13.96 o 
  -3   4  22       11.79       11.87     13.46 o 
  -2   4  22        0.52        4.46     20.96 o 
  -1   4  22       33.24       70.01     23.14 o 
   0   4  22        3.05      -10.93     10.93 o 
   1   4  22        4.01      -11.51     11.51 o 
   2   4  22        2.36        5.36     13.18 o 
   3   4  22        0.73       -4.34     25.28 o 
   4   4  22        2.19        6.71     22.29 o 
   5   4  22       13.73       24.23     16.87 o 
  -8   5  22        0.01      -13.34     15.18 o 
  -7   5  22        0.31       -1.71     16.43 o 
  -6   5  22       39.67       47.29     19.25 o 
  -5   5  22       30.09       67.59     19.96 o 
  -4   5  22        6.31       -0.87     12.96 o 
  -3   5  22        0.44       20.42     16.96 o 
  -2   5  22        4.87      -10.52     17.59 o 
  -1   5  22       18.09        7.24     20.61 o 
   0   5  22        0.31       -9.84     11.63 o 
   1   5  22       19.15       21.08     21.27 o 
   2   5  22       12.84       10.23     19.36 o 
   3   5  22        0.80       -2.76     19.04 o 
   4   5  22        0.10      -12.15     22.74 o 
  -6   6  22       28.22        6.39     16.03 o 
  -5   6  22        5.00       27.68     24.42 o 
  -4   6  22       20.00       53.44     32.45 o 
  -3   6  22        1.03       21.94     18.30 o 
  -2   6  22        1.19        2.53     11.13 o 
  -1   6  22        0.22       11.92     11.86 o 
   0   6  22        6.64       13.20     18.78 o 
   1   6  22        3.32       -7.21     12.81 o 
   2   6  22        0.61       -9.03     14.12 o 
   3   6  22        0.14       -2.28     14.89 o 
  -5   7  22       22.49       16.06     27.36 o 
  -4   7  22        7.60       49.41     23.11 o 
  -3   7  22        0.08       18.93     19.08 o 
  -2   7  22        1.37        4.09     20.69 o 
  -1   7  22        4.97        2.45     16.13 o 
   0   7  22       13.69       14.52     15.51 o 
   1   7  22        0.14       18.58     16.13 o 
   2   7  22        2.19        6.03     17.31 o 
  -9   1  23        4.00        3.20     13.80 o 
  -8   1  23        0.01       -3.58      9.72 o 
  -7   1  23        0.64        0.13      9.66 o 
  -6   1  23        0.18       -0.19     13.68 o 
  -5   1  23       41.40       35.48     18.20 o 
  -4   1  23        0.11        9.15     16.93 o 
  -3   1  23       13.81       17.75     16.98 o 
  -2   1  23        9.20        3.88     20.26 o 
  -1   1  23      129.39      133.11     16.91 o 
   0   1  23       47.65       67.37     14.10 o 
   1   1  23        0.94       16.21     12.31 o 
   2   1  23       60.72      106.92     19.36 o 
   3   1  23       47.61       37.86     18.85 o 
   4   1  23        1.98      -13.97     13.97 o 
   5   1  23        5.86       -3.04     16.98 o 
   6   1  23       12.88       39.03     21.39 o 
  -9   2  23        0.84       16.72     16.56 o 
  -8   2  23       11.84       -7.44     15.48 o 
  -7   2  23       23.20       -1.89      8.08 o 
  -6   2  23       10.28       11.37     26.99 o 
  -5   2  23       12.49       17.21     16.66 o 
  -4   2  23        1.89       24.19     16.43 o 
  -3   2  23       10.44        4.73     14.79 o 
  -2   2  23        1.24       -6.39     11.44 o 
  -1   2  23        0.36        2.09      9.58 o 
   0   2  23       24.54       32.67     13.53 o 
   1   2  23        0.27        2.56     12.12 o 
   2   2  23        0.07       -7.58     11.66 o 
   3   2  23       57.71       88.50     19.20 o 
   4   2  23       12.58       37.23     19.11 o 
   5   2  23        5.73        3.92     18.64 o 
  -8   3  23       10.37       14.23     11.86 o 
  -7   3  23        2.77       -5.66     11.40 o 
  -6   3  23        2.87       -9.20      9.20 o 
  -5   3  23        0.05       -2.80     12.05 o 
  -4   3  23       22.86       30.13     20.99 o 
  -3   3  23        4.68       26.86     13.64 o 
  -2   3  23        0.38      -11.03     11.03 o 
  -1   3  23        2.77      -25.43     33.90 o 
   0   3  23       28.96       49.32     14.90 o 
   1   3  23        5.12       26.72     14.05 o 
   2   3  23        6.11        8.45     13.61 o 
   3   3  23        6.83      -11.49     11.49 o 
   4   3  23        0.12       20.03     15.09 o 
   5   3  23        3.31       17.10     27.47 o 
  -8   4  23        0.00       -5.37     17.04 o 
  -7   4  23        9.07        3.60     20.83 o 
  -6   4  23        6.66       13.47     16.75 o 
  -5   4  23        2.83        9.81     16.64 o 
  -4   4  23       45.35       11.68     42.02 o 
  -3   4  23       20.42       13.52     13.49 o 
  -2   4  23        0.49        7.50     17.47 o 
  -1   4  23        0.58       11.82     18.37 o 
   0   4  23        0.29      -13.42     14.39 o 
   1   4  23       54.73       58.30     16.25 o 
   2   4  23        0.69        6.29     14.02 o 
   3   4  23       12.50        8.49     15.07 o 
   4   4  23       19.75       47.86     18.11 o 
  -7   5  23        0.06      -12.25     14.00 o 
  -6   5  23       23.47       19.31     16.46 o 
  -5   5  23        0.06       28.37     16.61 o 
  -4   5  23        6.89        7.00     17.83 o 
  -3   5  23        0.00        5.84     14.28 o 
  -2   5  23       10.37        4.00     14.19 o 
  -1   5  23        4.86       -1.08     35.00 o 
   0   5  23        0.01      -10.44     15.59 o 
   1   5  23        0.38       11.06     11.32 o 
   2   5  23       10.66       12.08     22.89 o 
   3   5  23        7.62       -3.33     14.93 o 
   4   5  23       16.42       17.65     16.68 o 
  -6   6  23        3.03       14.74     16.80 o 
  -5   6  23        4.03       25.29     24.86 o 
  -4   6  23        0.14      -11.84     16.94 o 
  -3   6  23        0.70        5.86     19.29 o 
  -2   6  23        0.56        4.37     12.79 o 
  -1   6  23        5.28       -8.64     18.16 o 
   0   6  23        0.00       -6.19     13.64 o 
   1   6  23        0.62      -12.86     12.86 o 
   2   6  23        0.59        2.43     30.59 o 
  -4   7  23        0.20        6.59     18.54 o 
  -3   7  23        1.30      -17.87     17.87 o 
  -2   7  23        2.95       19.75     23.97 o 
  -1   7  23        0.01       -7.09     13.97 o 
   0   7  23        1.92      -14.08     15.05 o 
  -8   0  24        5.90       -8.20     14.53 o 
  -7   0  24       54.28        8.60     12.36 o 
  -6   0  24        4.88        3.90     19.03 o 
  -5   0  24        0.15       34.19     22.29 o 
  -4   0  24        7.59        3.87     19.63 o 
  -3   0  24       59.58       47.15     26.59 o 
  -2   0  24       77.00      124.19     35.99 o 
  -1   0  24       16.84       14.53     15.54 o 
   0   0  24       66.73       79.49     20.76 o 
   1   0  24      474.58      568.71     40.55 o 
   2   0  24        0.74       31.22     23.29 o 
   3   0  24        8.03        6.53     21.66 o 
   4   0  24        1.11       12.70     24.36 o 
   5   0  24        6.93       30.56     28.16 o 
  -8   1  24        1.42       -7.19     10.25 o 
  -7   1  24        0.25        6.70      9.76 o 
  -6   1  24        2.62        5.12     11.69 o 
  -5   1  24        2.19      -12.31     12.31 o 
  -4   1  24        4.78      -10.04     21.71 o 
  -3   1  24       28.14       25.37     17.21 o 
  -2   1  24       17.26       36.87     14.37 o 
  -1   1  24       79.86      119.27     16.26 o 
   0   1  24        0.08       -1.97     11.99 o 
   1   1  24       28.42       31.78     14.43 o 
   2   1  24       16.82       25.13     18.63 o 
   3   1  24        1.25      -17.98     24.72 o 
   4   1  24       12.42       31.45     24.76 o 
   5   1  24        4.16      -14.30     16.95 o 
  -8   2  24        8.77       -4.26     17.93 o 
  -7   2  24        1.30       -9.31      9.31 o 
  -6   2  24        4.37       -1.81      9.91 o 
  -5   2  24        0.00       -6.40     13.12 o 
  -4   2  24        5.45       -2.41     14.48 o 
  -3   2  24        0.16        5.90     14.99 o 
  -2   2  24        4.00      -11.55     11.55 o 
  -1   2  24        2.05       32.55     17.88 o 
   0   2  24       21.97       12.52     19.53 o 
   1   2  24        0.45       14.53     13.26 o 
   2   2  24       31.74       17.37     16.43 o 
   3   2  24        0.73       -9.62     13.53 o 
   4   2  24        0.28      -17.86     17.86 o 
   5   2  24        0.07       -4.74     26.71 o 
  -8   3  24        0.00       10.73     14.15 o 
  -7   3  24       10.76       19.51     33.47 o 
  -6   3  24        3.90       21.74     12.66 o 
  -5   3  24        1.06        1.38      9.86 o 
  -4   3  24        3.27       -3.98     14.44 o 
  -3   3  24        7.72       20.01     15.64 o 
  -2   3  24       25.25       81.80     29.26 o 
  -1   3  24       12.27       35.91     21.78 o 
   0   3  24        2.90        0.77     11.60 o 
   1   3  24       10.14        7.47     15.02 o 
   2   3  24        0.70       13.61     14.31 o 
   3   3  24       36.29       44.47     22.06 o 
   4   3  24        3.88        0.48     19.45 o 
  -7   4  24        3.35      -14.83     18.49 o 
  -6   4  24        1.33      -13.75     15.68 o 
  -5   4  24       13.57       12.88     11.79 o 
  -4   4  24        4.04       14.98     10.75 o 
  -3   4  24        0.09      -26.30     32.07 o 
  -2   4  24        6.70       -3.60     17.11 o 
  -1   4  24        0.23       -1.15     17.79 o 
   0   4  24        8.04       29.11     19.53 o 
   1   4  24        0.02        2.56     18.73 o 
   2   4  24        1.87        2.78     14.53 o 
   3   4  24        5.69       22.02     15.79 o 
   4   4  24        0.89        0.33     14.80 o 
  -6   5  24        3.66       17.34     38.54 o 
  -5   5  24        4.01       -7.06     15.26 o 
  -4   5  24        1.05       25.56     15.66 o 
  -3   5  24        0.35      -11.93     11.93 o 
  -2   5  24       12.02       11.02     33.57 o 
  -1   5  24        2.85       15.72     21.38 o 
   0   5  24       16.57        2.92     13.71 o 
   1   5  24        1.30       -4.71     11.12 o 
   2   5  24        1.02        8.92     18.48 o 
   3   5  24        0.05        1.10     13.94 o 
  -5   6  24        1.47       -4.66     21.09 o 
  -4   6  24       17.89       44.05     29.79 o 
  -3   6  24        0.01        1.46     13.84 o 
  -2   6  24        0.06       27.05     16.98 o 
  -1   6  24       18.59      -17.60     17.96 o 
   0   6  24        2.38        5.15     15.47 o 
   1   6  24        5.85       37.18     50.78 o 
  -8   1  25        0.25        2.43     10.98 o 
  -7   1  25       35.44       -6.55      9.61 o 
  -6   1  25        0.00       -4.23      9.75 o 
  -5   1  25       29.44       15.83     35.12 o 
  -4   1  25        0.55      -10.64     12.84 o 
  -3   1  25       10.23       15.96     15.11 o 
  -2   1  25        3.47       25.16     16.67 o 
  -1   1  25        0.69        3.74     13.23 o 
   0   1  25       13.94       24.67     16.52 o 
   1   1  25        0.39      -13.76     24.20 o 
   2   1  25        6.29       28.99     17.85 o 
   3   1  25        2.43       18.10     17.46 o 
   4   1  25        0.03       25.33     20.03 o 
  -7   2  25        0.04       -2.59     10.03 o 
  -6   2  25        0.74       -0.70     13.51 o 
  -5   2  25        3.86        7.33     10.50 o 
  -4   2  25       64.71       59.63     54.96 o 
  -3   2  25        3.56        3.70     15.81 o 
  -2   2  25        1.46       -1.67     12.17 o 
  -1   2  25        4.00       15.06     17.50 o 
   0   2  25       45.34       54.13     16.47 o 
   1   2  25       30.75       37.66     15.68 o 
   2   2  25        2.51       12.83     13.91 o 
   3   2  25        2.96       -4.28     17.33 o 
   4   2  25        2.94        0.62     19.07 o 
  -7   3  25       23.63       28.02     18.81 o 
  -6   3  25        3.98       19.22     13.31 o 
  -5   3  25        5.86       11.20     12.68 o 
  -4   3  25        0.74       10.54     17.48 o 
  -3   3  25       49.90       30.32     24.37 o 
  -2   3  25        0.40       -5.54     17.29 o 
  -1   3  25       24.94       -5.67     58.23 o 
   0   3  25       24.84       50.71     21.13 o 
   1   3  25        0.00       -0.57     12.68 o 
   2   3  25        9.72       45.89     20.55 o 
   3   3  25        0.59       18.50     15.19 o 
  -6   4  25        8.91       -3.81     16.09 o 
  -5   4  25        0.49        8.56     17.53 o 
  -4   4  25       13.10       21.79     16.18 o 
  -3   4  25        5.76       19.19     17.33 o 
  -2   4  25        1.66       -1.25     12.79 o 
  -1   4  25        3.22        8.10     35.99 o 
   0   4  25       14.28      -17.41     17.41 o 
   1   4  25        2.20       -4.01     13.00 o 
   2   4  25        1.99       13.24     16.10 o 
   3   4  25       19.90       34.81     17.43 o 
  -5   5  25        4.11       23.26     30.59 o 
  -4   5  25        0.58       -1.33     16.39 o 
  -3   5  25        0.08       -5.23     17.09 o 
  -2   5  25       15.75        3.27     15.13 o 
  -1   5  25        0.25       -8.88     12.10 o 
   0   5  25        8.34       36.36     15.84 o 
   1   5  25        5.92       14.21     17.39 o 
  -2   6  25        0.76      -14.45     14.95 o 
  -1   6  25        4.97        7.65     16.15 o 
  -7   0  26        5.29        3.27     15.79 o 
  -6   0  26      173.87        4.70     14.23 o 
  -5   0  26        7.28      -11.90     11.90 o 
  -4   0  26        0.00       -3.73     20.76 o 
  -3   0  26       22.58        4.20     21.09 o 
  -2   0  26       12.47       -7.83     20.26 o 
  -1   0  26       45.04       21.43     24.16 o 
   0   0  26        4.66       19.09     17.98 o 
   1   0  26       58.71      159.01     38.65 o 
   2   0  26       11.05       -4.17     24.36 o 
   3   0  26        1.00       10.70     23.52 o 
  -7   1  26        1.20        2.27      9.97 o 
  -6   1  26       25.03       -6.04      9.87 o 
  -5   1  26       22.38       12.31     33.32 o 
  -4   1  26        9.56        6.80     21.79 o 
  -3   1  26        7.65       15.35     16.43 o 
  -2   1  26       67.72       43.59     23.86 o 
  -1   1  26        3.16        0.68     14.91 o 
   0   1  26        3.90       -8.77     17.02 o 
   1   1  26       29.85       17.49     14.28 o 
   2   1  26       16.32       28.32     18.77 o 
   3   1  26       19.98       24.36     35.52 o 
  -7   2  26       22.79       27.28     16.63 o 
  -6   2  26       12.19        5.73     16.19 o 
  -5   2  26       14.89       10.01     23.01 o 
  -4   2  26        0.67        5.28     12.01 o 
  -3   2  26        2.14        4.37     12.93 o 
  -2   2  26        7.08       23.86     23.99 o 
  -1   2  26        2.20       -9.63     18.88 o 
   0   2  26        0.59       -6.22     15.47 o 
   1   2  26        0.10       -3.17     13.15 o 
   2   2  26        2.82       16.85     14.78 o 
   3   2  26        4.75       -5.64     26.06 o 
  -6   3  26       22.94      -10.73     13.68 o 
  -5   3  26       15.92        1.34     11.85 o 
  -4   3  26        0.67        3.44     13.48 o 
  -3   3  26        1.90       10.00     15.73 o 
  -2   3  26        0.01       -4.34     17.41 o 
  -1   3  26        4.16        6.61     17.27 o 
   0   3  26        1.67       -1.16     16.83 o 
   1   3  26        6.09       17.34     13.88 o 
   2   3  26        0.15       -2.28     13.53 o 
  -5   4  26        3.96       -3.74     11.61 o 
  -4   4  26        0.03       10.03     17.73 o 
  -3   4  26        3.22      -13.76     14.96 o 
  -2   4  26        0.98       13.81     14.09 o 
  -1   4  26       23.09        7.99     13.56 o 
   0   4  26        9.24       14.95     20.56 o 
   1   4  26        0.95       21.22     25.34 o 
  -3   5  26        0.78       -3.90     17.06 o 
  -2   5  26        0.29       19.37     18.51 o 
  -1   5  26        0.03        1.84     15.56 o 
  -6   1  27        2.15      -11.69     13.38 o 
  -5   1  27        2.84       -1.60     12.92 o 
  -4   1  27       21.73       33.51     18.78 o 
  -3   1  27       47.55       71.10     21.61 o 
  -2   1  27        9.05        3.30     15.08 o 
  -1   1  27        6.43       39.45     29.96 o 
   0   1  27        1.51       -6.13     17.14 o 
   1   1  27       24.13        3.44     16.05 o 
   2   1  27        0.37      -16.00     16.00 o 
  -5   2  27        4.68       19.26     14.32 o 
  -4   2  27       10.07       17.04     13.42 o 
  -3   2  27        3.39       23.13     17.09 o 
  -2   2  27        1.84       27.32     26.42 o 
  -1   2  27        1.27       11.45     16.63 o 
   0   2  27        0.01       -0.77     55.10 o 
   1   2  27        1.41       -8.08     17.78 o 
   2   2  27        0.37        1.33     16.97 o 
  -5   3  27        2.37       -0.23     15.05 o 
  -4   3  27        2.42        4.46     16.23 o 
  -3   3  27       17.63        3.80     16.56 o 
  -2   3  27        5.98       -0.17     16.83 o 
  -1   3  27        3.47        9.33     18.91 o 
   0   3  27        3.22        5.68     20.07 o 
   1   3  27        1.17       -5.43     18.46 o 
  -3   4  27        0.64       23.19     19.39 o 
  -2   4  27        0.86      -16.36     16.36 o 
  -1   4  27       11.22       26.93     60.08 o 
  -5   0  28        5.60        5.50     27.02 o 
  -4   0  28       20.74       32.52     30.29 o 
  -3   0  28        0.84      -21.19     21.19 o 
  -2   0  28        0.03       -6.00     19.93 o 
  -1   0  28        0.20       -9.86     22.79 o 
   1   0  28        1.38       10.53     26.79 o 
  -4   1  28       10.05       38.22     20.04 o 
  -3   1  28        3.31       17.13     17.38 o 
  -2   1  28        1.19       12.33     28.96 o 
  -1   1  28        0.96       21.79     24.32 o 
   0   1  28        0.81        3.21     16.67 o 
  -4   2  28       20.01       18.70     16.12 o 
  -3   2  28        2.32       59.44     34.85 o 
  -2   2  28        4.10       -4.93     26.46 o 
  -1   2  28       32.42       83.47     37.22 o 
   0   2  28       36.36       84.91     25.52 o 
                                                 
